# Supplementary material for: Chemosensory deficits are best predictor of serologic response among individuals infected with SARS-CoV-2
Source: PLoS One. 2022 Dec 14;17(12):e0274611. doi: 10.1371/journal.pone.0274611 (PMC9750016; doi:10.1371/journal.pone.0274611)
Supplement: S1 Data — (XLSX) [file pone.0274611.s003.xlsx]

## Sheet: Deidentified Manuscript Data 2
record_id	redcap_survey_identifier	date_enrolled	demographics_complete	donor_eligibility	donor_eligible_category	donor_exclusion_reason_1	donor_exclusion_reason_2	donor_excl_determined_date	eligibility_complete	consent_timestamp	donor_covid_consent_init1	donor_covid_consent_init2	donor_covid_consent_sig	donor_covid_consent_name	covid_consent_eng_date	covid_consent_eng_time	consent_complete	screening_timestamp	screening_complete	health_survey_and_medication_deferral_list_timestamp	dob	age	sex	donor_pregnant	ethnicity___1	ethnicity___2	ethnicity___3	ethnicity___4	ethnicity___5	ethnicity___6	ethnicity___7	ethnicity___8	ethnicity___99	ethnicity___100	donor_state	donor_zip_code	donor_symptoms___0	donor_symptoms___1	donor_symptoms___2	donor_symptoms___3	symptoms_start_date	symptoms_stop_date	donor_other_symptoms___1	donor_other_symptoms___2	donor_other_symptoms___3	donor_other_symptoms___4	donor_other_symptoms___5	donor_other_symptoms___99	other_symptoms
1	NA	REDACTED	0	NA	NA	NA	REDACTED	REDACTED	0	REDACTED	NA	Yes		REDACTED	REDACTED	11:01:00	0	REDACTED	0	REDACTED	REDACTED	45	Female	1	No	1	0	0	0	0	0	0	0	0		REDACTED	1	0	0	0	REDACTED	REDACTED	1	0	0	0	0	1	pressure in chest, sleeplessness
3	NA	REDACTED	0	NA	NA	NA	REDACTED	REDACTED	0	REDACTED	NA	Yes		REDACTED	REDACTED	11:01:00	0	REDACTED	0	REDACTED	REDACTED	25	Female	1	Yes	0	0	0	0	0	0	0	0	0		REDACTED	1	0	0	0	REDACTED	REDACTED	0	0	0	1	0	0
4	NA	REDACTED	0	NA	NA	NA	REDACTED	REDACTED	0	REDACTED	NA	Yes		REDACTED	REDACTED	11:01:00	0	REDACTED	0	REDACTED	REDACTED	30	Male	NA	No	1	0	0	0	0	0	0	0	0		REDACTED	1	0	0	0	REDACTED	REDACTED	1	0	0	0	0	0
7	NA	REDACTED	0	NA	NA	NA	REDACTED	REDACTED	0	REDACTED	NA	Yes		REDACTED	REDACTED	11:03:00	0	REDACTED	0	REDACTED	REDACTED	47	Male	NA	No	1	0	0	0	0	0	0	0	0		REDACTED	0	1	0	0	REDACTED	REDACTED	1	1	1	0	0	0
13	NA	REDACTED	0	NA	NA	NA	REDACTED	REDACTED	0	REDACTED	NA	Yes		REDACTED	REDACTED		0	REDACTED	0	REDACTED	REDACTED	35	Male	NA	No	1	0	0	0	0	0	0	0	0		REDACTED	1	0	0	0	REDACTED	REDACTED	1	1	0	0	0	0
14	NA	REDACTED	0	NA	NA	NA	REDACTED	REDACTED	0	REDACTED	NA	Yes		REDACTED	REDACTED		0	REDACTED	0	REDACTED	REDACTED	36	Male	NA	No	1	0	0	0	0	0	0	0	0		REDACTED	0	0	1	0	REDACTED	REDACTED	1	0	1	0	0	0
15	NA	REDACTED	0	NA	NA	NA	REDACTED	REDACTED	0	REDACTED	NA	Yes		REDACTED	REDACTED		0	REDACTED	0	REDACTED	REDACTED	58	Male	NA	No	1	0	0	0	0	0	0	0	0		REDACTED	1	0	0	0	REDACTED	REDACTED	1	1	1	0	0	0
19	NA	REDACTED	0	NA	NA	NA	REDACTED	REDACTED	0	REDACTED	NA	Yes		REDACTED	REDACTED		0	REDACTED	0	REDACTED	REDACTED	37	Male	NA	Yes	0	0	0	0	0	0	0	0	0		REDACTED	1	0	0	0	REDACTED	REDACTED	1	0	0	0	0	0
20	NA	REDACTED	0	NA	NA	NA	REDACTED	REDACTED	0	REDACTED	NA	Yes		REDACTED	REDACTED		0	REDACTED	0	REDACTED	REDACTED	31	Female	NA	No	1	0	0	0	0	0	0	0	0		REDACTED	1	0	0	0	REDACTED	REDACTED	1	1	1	0	0	0
23	NA	REDACTED	0	NA	NA	NA	REDACTED	REDACTED	0	REDACTED	NA	Yes		REDACTED	REDACTED		0	REDACTED	0	REDACTED	REDACTED	30	Male	NA	No	1	0	0	0	0	0	0	0	0		REDACTED	1	0	0	0	REDACTED	REDACTED	1	0	1	0	0	0
24	NA	REDACTED	0	NA	NA	NA	REDACTED	REDACTED	0	REDACTED	NA	Yes		REDACTED	REDACTED		0	REDACTED	0	REDACTED	REDACTED	42	Female	NA	No	1	0	0	0	0	0	0	0	0		REDACTED	1	0	0	0	REDACTED	REDACTED	1	0	1	0	0	0
31	NA	REDACTED	0	NA	NA	NA	REDACTED	REDACTED	0	REDACTED	NA	Yes		REDACTED	REDACTED		0	REDACTED	0	REDACTED	REDACTED	43	Female	NA	No	1	0	0	0	0	0	0	0	0		REDACTED	1	0	0	0	REDACTED	REDACTED	0	0	0	1	0	0
32	NA	REDACTED	0	NA	NA	NA	REDACTED	REDACTED	0	REDACTED	NA	Yes		REDACTED	REDACTED		0	REDACTED	0	REDACTED	REDACTED	39	Female	NA	No	1	0	0	0	0	0	0	0	0		REDACTED	1	0	0	0	REDACTED	REDACTED	1	1	0	0	0	0
34	NA	REDACTED	0	NA	NA	NA	REDACTED	REDACTED	0	REDACTED	NA	Yes		REDACTED	REDACTED		0	REDACTED	0	REDACTED	REDACTED	31	Male	NA	No	1	0	0	0	0	0	0	0	0		REDACTED	0	1	0	0	REDACTED	REDACTED	1	1	1	1	1	0
38	NA	REDACTED	0	NA	NA	NA	REDACTED	REDACTED	0	REDACTED	NA	Yes		REDACTED	REDACTED		0	REDACTED	0	REDACTED	REDACTED	55	Female	1	No	0	0	0	0	0	0	0	1	0		REDACTED	0	1	0	0	REDACTED	REDACTED	1	1	1	0	0	0
41	NA	REDACTED	0	NA	NA	NA	REDACTED	REDACTED	0	REDACTED	NA	Yes		REDACTED	REDACTED		0	REDACTED	0	REDACTED	REDACTED	37	Female	1	No	1	0	0	0	0	0	0	0	0		REDACTED	0	1	0	0	REDACTED	REDACTED	1	1	1	1	0	0
43	NA	REDACTED	0	NA	NA	NA	REDACTED	REDACTED	0	REDACTED	NA	Yes		REDACTED	REDACTED		0	REDACTED	0	REDACTED	REDACTED	55	Male	NA	No	1	0	0	0	0	0	0	0	0		REDACTED	0	1	0	0	REDACTED	REDACTED	1	1	0	0	0	0
46	NA	REDACTED	0	NA	NA	NA	REDACTED	REDACTED	0	REDACTED	NA	Yes		REDACTED	REDACTED		0	REDACTED	0	REDACTED	REDACTED	42	Female	NA	No	1	0	0	0	0	0	0	0	0		REDACTED	0	1	0	0	REDACTED	REDACTED	1	0	0	0	0	0
48	NA	REDACTED	0	NA	NA	NA	REDACTED	REDACTED	0	REDACTED	NA	Yes		REDACTED	REDACTED		0	REDACTED	0	REDACTED	REDACTED	53	Female	NA	Yes	0	0	0	0	0	0	0	0	0		REDACTED	0	1	0	0	REDACTED	REDACTED	0	1	0	0	0	0
53	NA	REDACTED	0	NA	NA	NA	REDACTED	REDACTED	0	REDACTED	NA	Yes		REDACTED	REDACTED		0	REDACTED	0	REDACTED	REDACTED	34	Female	NA	No	0	1	0	0	0	0	0	0	0		REDACTED	0	1	0	0	REDACTED	REDACTED	1	1	0	0	0	0
55	NA	REDACTED	0	NA	NA	NA	REDACTED	REDACTED	0	REDACTED	NA	Yes		REDACTED	REDACTED		0	REDACTED	0	REDACTED	REDACTED	43	Female	NA	No	1	0	0	0	0	0	0	0	0		REDACTED	0	1	0	0	REDACTED	REDACTED	1	1	0	0	0	0
62	NA	REDACTED	0	NA	NA	NA	REDACTED	REDACTED	0	REDACTED	NA	Yes		REDACTED	REDACTED		0	REDACTED	0	REDACTED	REDACTED	39	Male	NA	No	1	0	0	0	0	0	0	0	0		REDACTED	1	0	0	0	REDACTED	REDACTED	1	1	0	1	1	0
63	NA	REDACTED	0	NA	NA	NA	REDACTED	REDACTED	0	REDACTED	NA	Yes		REDACTED	REDACTED		0	REDACTED	0	REDACTED	REDACTED	38	Female	1	No	1	0	0	0	0	0	0	0	0		REDACTED	0	1	0	0	REDACTED	REDACTED	0	0	0	0	1	1	Anosmia
65	NA	REDACTED	0	NA	NA	NA	REDACTED	REDACTED	0	REDACTED	NA	Yes		REDACTED	REDACTED		0	REDACTED	0	REDACTED	REDACTED	41	Female	NA	No	1	0	0	0	0	0	0	0	0		REDACTED	1	0	0	0	REDACTED	REDACTED	1	1	0	0	0	0
66	NA	REDACTED	0	NA	NA	NA	REDACTED	REDACTED	0	REDACTED	NA	Yes		REDACTED	REDACTED		0	REDACTED	0	REDACTED	REDACTED	46	Male	NA	No	1	0	0	0	0	0	0	0	0		REDACTED	1	0	0	0	REDACTED	REDACTED	0	1	1	0	0	0
69	NA	REDACTED	0	NA	NA	NA	REDACTED	REDACTED	0	REDACTED	NA	Yes		REDACTED	REDACTED		0	REDACTED	0	REDACTED	REDACTED	41	Female	1	No	1	0	0	0	0	0	0	0	0		REDACTED	1	0	0	0	REDACTED	REDACTED	1	1	1	1	1	0
77	NA	REDACTED	0	NA	NA	NA	REDACTED	REDACTED	0	REDACTED	NA	Yes		REDACTED	REDACTED		0	REDACTED	0	REDACTED	REDACTED	40	Male	NA	No	1	0	0	0	0	0	0	0	0		REDACTED	1	0	0	0	REDACTED	REDACTED	1	1	1	1	1	0
84	NA	REDACTED	0	NA	NA	NA	REDACTED	REDACTED	0	REDACTED	NA	Yes		REDACTED	REDACTED		0	REDACTED	0	REDACTED	REDACTED	44	Male	NA	No	1	0	0	0	0	0	0	0	0		REDACTED	0	1	0	0	REDACTED	REDACTED	1	1	1	0	0	0
88	NA	REDACTED	2	1	1	NA	REDACTED	REDACTED	2	REDACTED	1	Yes	[document]	REDACTED	REDACTED	13:52:00	2	REDACTED	2	REDACTED	REDACTED	29	Male	NA	No	1	0	0	0	0	0	0	0	0		REDACTED	1	0	0	0	REDACTED	REDACTED	1	0	0	0	0	0
91	NA	REDACTED	2	1	3	NA	REDACTED	REDACTED	2	REDACTED	1	Yes	[document]	REDACTED	REDACTED	15:36:00	2	REDACTED	2	REDACTED	REDACTED	56	Female	NA	No	1	0	0	0	0	0	0	0	0	NY	REDACTED	1	0	0	0	REDACTED	REDACTED	1	1	1	1	0	0
97	NA	REDACTED	2	1	3	NA	REDACTED	REDACTED	2	REDACTED	1	Yes	[document]	REDACTED	REDACTED	16:58:00	2	REDACTED	2	REDACTED	REDACTED	53	Female	NA	No	1	0	0	0	0	0	0	0	0	NJ	REDACTED	0	0	1	0	REDACTED	REDACTED	1	0	0	1	0	1	congestion, myalgias, headache, anosmia
101	NA	REDACTED	2	1	2	NA	REDACTED	REDACTED	2	REDACTED	1	Yes	[document]	REDACTED	REDACTED	11:52:00	2	REDACTED	2	REDACTED	REDACTED	61	Female	1	No	1	0	0	0	0	0	0	0	0	NJ	REDACTED	1	0	0	0	REDACTED	REDACTED	1	0	0	0	0	1	Headache. First symptom was slight tightness in my upper chest. Last symptom after fever and headache was loss of taste and smell for two days
103	NA	REDACTED	2	1	2	NA	REDACTED	REDACTED	2	REDACTED	1	Yes	[document]	REDACTED	REDACTED	09:41:00	2	REDACTED	2	REDACTED	REDACTED	23	Female	0	No	1	0	0	0	0	0	0	0	0	NY	REDACTED	0	1	0	0	REDACTED	REDACTED	1	0	0	1	1	0
107	NA	REDACTED	2	1	3	NA	REDACTED	REDACTED	2	REDACTED	2	Yes	[document]	REDACTED	REDACTED	22:47:00	2	REDACTED	2	REDACTED	REDACTED	27	Female	0	No	1	0	0	0	0	0	0	0	0	NY	REDACTED	0	1	0	0	REDACTED	REDACTED	1	1	1	0	0	1	lost sense of smell and taste, backache at the beginning, chest pain, fatigue
109	NA	REDACTED	2	1	3	NA	REDACTED	REDACTED	2	REDACTED	1	Yes	[document]	REDACTED	REDACTED	22:36:00	2	REDACTED	2	REDACTED	REDACTED	37	Female	0	No	1	0	0	0	0	0	0	0	0	NY	REDACTED	0	1	0	0	REDACTED	REDACTED	1	0	1	0	0	0
111	NA	REDACTED	2	1	3	NA	REDACTED	REDACTED	2	REDACTED	1	Yes	[document]	REDACTED	REDACTED	23:05:00	2	REDACTED	2	REDACTED	REDACTED	60	Male	NA	No	1	0	0	0	0	0	0	0	0	NY	REDACTED	1	0	0	0	REDACTED	REDACTED	1	1	1	0	1	1	Loss of smell and taste , sinus pressure and feeling that something stuck in throat especially after food or lying down and worse in evening
116	NA	REDACTED	2	1	3	NA	REDACTED	REDACTED	2	REDACTED	1	Yes	[document]	REDACTED	REDACTED	11:00:00	2	REDACTED	2	REDACTED	REDACTED	48	Female	1	No	1	0	0	0	0	0	0	0	0	new jersey	REDACTED	1	0	0	0	REDACTED	REDACTED	1	1	1	1	1	0
117	NA	REDACTED	2	1	2	NA	REDACTED	REDACTED	2	REDACTED	1	Yes	[document]	REDACTED	REDACTED	15:04:00	2	REDACTED	2	REDACTED	REDACTED	56	Male	NA	No	1	0	0	0	0	0	0	0	0	New York	REDACTED	1	0	0	0	REDACTED	REDACTED	1	0	0	0	1	0
119	NA	REDACTED	2	1	2	NA	REDACTED	REDACTED	2	REDACTED	1	Yes	[document]	REDACTED	REDACTED	08:23:00	2	REDACTED	2	REDACTED	REDACTED	69	Female	1	No	1	0	0	0	0	0	0	0	0	new york	REDACTED	0	0	1	0	REDACTED	REDACTED	0	0	0	1	0	1	nausea, headache and fatiague
124	NA	REDACTED	2	1	2	NA	REDACTED	REDACTED	2	REDACTED	2	Yes	[document]	REDACTED	REDACTED	10:24:00	2	REDACTED	2	REDACTED	REDACTED	21	Female	0	No	1	0	0	0	0	0	0	0	0	CT	REDACTED	1	0	0	0	REDACTED	REDACTED	1	1	0	1	0	0
132	NA	REDACTED	2	1	1	NA	REDACTED	REDACTED	2	REDACTED	1	Yes	[document]	REDACTED	REDACTED	17:20:00	2	REDACTED	2	REDACTED	REDACTED	24	Female	0	No	1	0	0	0	0	0	0	0	0		REDACTED	0	0	1	0	REDACTED	REDACTED	0	1	0	0	0	1	Loss of taste and loss of smell
139	NA	REDACTED	2	1	2	NA	REDACTED	REDACTED	2	REDACTED	1	Yes	[document]	REDACTED	REDACTED	11:09:00	2	REDACTED	2	REDACTED	REDACTED	51	Female	1	No	1	0	0	0	0	0	0	0	0	New Jersey	REDACTED	1	0	0	0	REDACTED	REDACTED	1	1	0	0	0	0
142	NA	REDACTED	2	1	1	NA	REDACTED	REDACTED	2	REDACTED	1	Yes	[document]	REDACTED	REDACTED	10:51:00	2	REDACTED	2	REDACTED	REDACTED	38	Male	NA	No	1	0	0	0	0	0	0	0	0	NJ	REDACTED	1	0	0	0	REDACTED	REDACTED	1	1	1	1	0	0
153	NA	REDACTED	2	1	2	NA	REDACTED	REDACTED	2	REDACTED	1	Yes	[document]	REDACTED	REDACTED	20:55:00	2	REDACTED	2	REDACTED	REDACTED	30	Male	NA	No	1	0	0	0	0	0	0	0	0	NY	REDACTED	0	1	0	0	REDACTED	REDACTED	1	1	0	1	0	0
159	NA	REDACTED	2	1	2	NA	REDACTED	REDACTED	2	REDACTED	1	Yes	[document]	REDACTED	REDACTED	11:29:00	2	REDACTED	2	REDACTED	REDACTED	33	Male	NA	No	1	0	0	0	0	0	0	0	0	NY	REDACTED	0	1	0	0	REDACTED	REDACTED	1	1	0	1	0	0
164	NA	REDACTED	2	1	2	NA	REDACTED	REDACTED	2	REDACTED	1	Yes	[document]	REDACTED	REDACTED	11:23:00	2	REDACTED	2	REDACTED	REDACTED	43	Male	NA	No	1	0	0	0	0	0	0	0	0	ny	REDACTED	0	0	1	0	REDACTED	REDACTED	1	0	0	0	0	1	aches and headache, fatigue, loss of taste
165	NA	REDACTED	2	1	2	NA	REDACTED	REDACTED	2	REDACTED	1	Yes	[document]	REDACTED	REDACTED	15:29:00	2	REDACTED	2	REDACTED	REDACTED	37	Female	0	No	1	0	0	0	0	0	0	0	0	NY	REDACTED	0	1	0	0	REDACTED	REDACTED	1	1	1	1	0	1	Loss of smell (4 days), tightness in chest, body aches (around the same time as fever), headaches and fatigue.
168	NA	REDACTED	2	1	2	NA	REDACTED	REDACTED	2	REDACTED	1	Yes	[document]	REDACTED	REDACTED	12:13:00	2	REDACTED	2	REDACTED	REDACTED	33	Female	0	No	1	0	0	0	0	0	0	0	0	NJ	REDACTED	0	1	0	0	REDACTED	REDACTED	0	1	1	0	0	1	Earache; fatigue; chills
174	NA	REDACTED	2	1	3	NA	REDACTED	REDACTED	2	REDACTED	1	Yes	[document]	REDACTED	REDACTED	14:59:00	2	REDACTED	2	REDACTED	REDACTED	57	Female	1	No	1	0	0	0	0	0	0	0	0	NH	REDACTED	1	0	0	0	REDACTED	REDACTED	1	1	1	0	0	1	Severe body aches 2 days, loss of smell and taste 5 days
175	NA	REDACTED	2	1	1	NA	REDACTED	REDACTED	2	REDACTED	1	Yes	[document]	REDACTED	REDACTED	15:03:00	2	REDACTED	2	REDACTED	REDACTED	53	Male	NA	No	1	0	0	0	0	0	0	0	0	New Hampshire	REDACTED	0	1	0	0	REDACTED	REDACTED	1	1	0	0	0	1	Loss of senses of smell and taste
180	NA	REDACTED	2	1	2	NA	REDACTED	REDACTED	2	REDACTED	1	Yes	[document]	REDACTED	REDACTED	20:16:00	2	REDACTED	2	REDACTED	REDACTED	28	Female	0	No	1	0	0	0	0	0	0	0	0	New York	REDACTED	0	1	0	0	REDACTED	REDACTED	1	1	0	1	0	1	Loss of taste and smell, body aches, chills
186	NA	REDACTED	2	1	3	NA	REDACTED	REDACTED	2	REDACTED	1	Yes	[document]	REDACTED	REDACTED	13:50:00	2	REDACTED	2	REDACTED	REDACTED	32	Male	NA	No	1	0	0	0	0	0	0	0	0	NY	REDACTED	0	1	0	0	REDACTED	REDACTED	1	1	0	0	0	1	Headache
189	NA	REDACTED	2	1	3	NA	REDACTED	REDACTED	2	REDACTED	1	Yes	[document]	REDACTED	REDACTED	16:49:00	2	REDACTED	2	REDACTED	REDACTED	25	Female	0	No	1	0	0	0	0	0	0	0	0		REDACTED	0	0	1	0	REDACTED	REDACTED	0	1	0	0	0	1	Lost taste buds and sense of smell, cold, aches, headache, fatigue
192	NA	REDACTED	2	1	NA	NA	REDACTED	REDACTED	2	REDACTED	1	Yes	[document]	REDACTED	REDACTED	14:06:00	2	REDACTED	2	REDACTED	REDACTED	29	Male	NA	No	1	0	0	0	0	0	0	0	0	NY	REDACTED	0	0	1	0	REDACTED	REDACTED	1	1	1	1	0	1	Fatigue, brief loss of appetite
199	NA	REDACTED	2	1	1	NA	REDACTED	REDACTED	2	REDACTED	1	Yes	[document]	REDACTED	REDACTED	14:30:00	2	REDACTED	2	REDACTED	REDACTED	26	Female	0	No	1	0	0	0	0	0	0	0	0	New York	REDACTED	1	0	0	0	REDACTED	REDACTED	1	1	0	0	0	1	Lost taste and smell for two weeks
200	NA	REDACTED	2	1	1	NA	REDACTED	REDACTED	2	REDACTED	1	Yes	[document]	REDACTED	REDACTED	14:07:00	2	REDACTED	2	REDACTED	REDACTED	28	Male	NA	No	1	0	0	0	0	0	0	0	0	New york	REDACTED	0	1	0	0	REDACTED	REDACTED	1	1	1	0	1	0
205	NA	REDACTED	2	1	3	NA	REDACTED	REDACTED	2	REDACTED	1	Yes	[document]	REDACTED	REDACTED	14:18:00	2	REDACTED	2	REDACTED	REDACTED	34	Female	0	No	1	0	0	0	0	0	0	0	0	New York	REDACTED	0	1	0	0	REDACTED	REDACTED	0	0	0	0	1	1
206	NA	REDACTED	2	1	1	NA	REDACTED	REDACTED	2	REDACTED	1	Yes	[document]	REDACTED	REDACTED	23:35:00	2	REDACTED	2	REDACTED	REDACTED	25	Male	NA	No	1	0	0	0	0	0	0	0	0	PA	REDACTED	1	0	0	0	REDACTED	REDACTED	1	0	0	0	0	1	Body Aches; Fatigue; Chills & Sweats at night; and one short 10-minute bout of vomiting on the day my symptoms started.
216	NA	REDACTED	2	1	NA	NA	REDACTED	REDACTED	2	REDACTED	1	Yes	[document]	REDACTED	REDACTED	15:38:00	2	REDACTED	2	REDACTED	REDACTED	20	Female	0	No	1	0	0	0	0	0	0	0	0	NY	REDACTED	1	0	0	0	REDACTED	REDACTED	1	1	1	0	0	1	No taste or smell
225	NA	REDACTED	2	1	1	NA	REDACTED	REDACTED	2	REDACTED	1	Yes	[document]	REDACTED	REDACTED	11:05:00	2	REDACTED	2	REDACTED	REDACTED	34	Female	0	No	1	0	0	0	0	0	0	0	0	NY	REDACTED	0	1	0	0	REDACTED	REDACTED	1	1	1	1	0	0
226	NA	REDACTED	2	1	2	NA	REDACTED	REDACTED	2	REDACTED	1	Yes	[document]	REDACTED	REDACTED	10:41:00	2	REDACTED	2	REDACTED	REDACTED	27	Female	0	No	1	0	0	0	0	0	0	0	0	NY	REDACTED	0	1	0	0	REDACTED	REDACTED	1	1	1	1	0	0
227	NA	REDACTED	2	1	1	NA	REDACTED	REDACTED	2	REDACTED	1	Yes	[document]	REDACTED	REDACTED	12:04:00	2	REDACTED	2	REDACTED	REDACTED	36	Male	NA	No	1	0	0	0	0	0	0	0	0	NY	REDACTED	0	1	0	0	REDACTED	REDACTED	1	1	1	1	0	1	loss of smell, runny nose
228	NA	REDACTED	2	1	1	NA	REDACTED	REDACTED	2	REDACTED	1	Yes	[document]	REDACTED	REDACTED	10:56:00	2	REDACTED	2	REDACTED	REDACTED	25	Male	NA	No	1	0	0	0	0	0	0	0	0	NY	REDACTED	0	1	0	0	REDACTED	REDACTED	0	1	0	0	0	1	Chills (didn't have access to a thermometer)
230	NA	REDACTED	2	1	2	NA	REDACTED	REDACTED	2	REDACTED	1	Yes	[document]	REDACTED	REDACTED	10:46:00	2	REDACTED	2	REDACTED	REDACTED	28	Female	0	No	1	0	0	0	0	0	0	0	0	New York	REDACTED	0	1	0	0	REDACTED	REDACTED	0	0	0	1	0	1	Loss of taste and smell
248	NA	REDACTED	2	1	2	NA	REDACTED	REDACTED	2	REDACTED	1	Yes	[document]	REDACTED	REDACTED	09:19:00	2	REDACTED	2	REDACTED	REDACTED	36	Female	1	No	1	0	0	0	0	0	0	0	0	Utah	REDACTED	1	0	0	0	REDACTED	REDACTED	0	0	0	0	0	1	Muscle aches, dehydration, headahce
257	NA	REDACTED	2	1	2	NA	REDACTED	REDACTED	2	REDACTED	1	Yes	[document]	REDACTED	REDACTED	12:16:00	2	REDACTED	2	REDACTED	REDACTED	38	Female	1	No	1	0	0	0	0	0	0	0	0	NY	REDACTED	1	0	0	0	REDACTED	REDACTED	1	1	1	1	1	1	Body pain, chills, ear pain
258	NA	REDACTED	2	1	1	NA	REDACTED	REDACTED	2	REDACTED	1	Yes	[document]	REDACTED	REDACTED	13:13:00	2	REDACTED	2	REDACTED	REDACTED	53	Male	NA	Yes	1	0	0	0	0	0	0	0	0	NY	REDACTED	1	0	0	0	REDACTED	REDACTED	1	1	1	1	1	1	Severe body aches, fatigue, altered smell
265	NA	REDACTED	2	1	2	NA	REDACTED	REDACTED	2	REDACTED	1	Yes	[document]	REDACTED	REDACTED	11:50:00	2	REDACTED	2	REDACTED	REDACTED	34	Male	NA	No	1	0	0	0	0	0	0	0	0	NY	REDACTED	1	0	0	0	REDACTED	REDACTED	0	1	0	0	0	1	Headaches, loss of smell, loss of taste, fatigue
270	NA	REDACTED	2	1	1	NA	REDACTED	REDACTED	2	REDACTED	1	Yes	[document]	REDACTED	REDACTED	12:27:00	2	REDACTED	2	REDACTED	REDACTED	47	Female	1	No	1	0	0	0	0	0	0	0	0	NJ	REDACTED	0	0	1	0	REDACTED	REDACTED	1	1	0	1	0	1	Heaviness in my chest
282	NA	REDACTED	2	1	1	NA	REDACTED	REDACTED	2	REDACTED	1	Yes	[document]	REDACTED	REDACTED	11:44:00	2	REDACTED	2	REDACTED	REDACTED	56	Female	1	No	1	0	0	0	0	0	0	0	0	NY	REDACTED	0	0	1	0	REDACTED	REDACTED	1	1	0	1	0	1	Body Aches, nausea, slight stuffed nose -tested negative for Flu at my Doctors Office
284	NA	REDACTED	2	1	2	NA	REDACTED	REDACTED	2	REDACTED	1	Yes	[document]	REDACTED	REDACTED	11:48:00	2	REDACTED	2	REDACTED	REDACTED	43	Female	1	No	1	0	0	0	0	0	0	0	0	NY	REDACTED	0	1	0	0	REDACTED	REDACTED	1	1	0	1	0	1	chills, fatigue, loss of smell
287	NA	REDACTED	2	1	2	NA	REDACTED	REDACTED	2	REDACTED	1	Yes	[document]	REDACTED	REDACTED	13:12:00	2	REDACTED	2	REDACTED	REDACTED	44	Male	NA	No	1	0	0	0	0	0	0	0	0	NY	REDACTED	1	0	0	0	REDACTED	REDACTED	1	1	1	0	1	1	Aches, sinus pressure
293	NA	REDACTED	2	1	2	NA	REDACTED	REDACTED	2	REDACTED	1	Yes	[document]	REDACTED	REDACTED	11:49:00	2	REDACTED	2	REDACTED	REDACTED	31	Female	1	No	1	0	0	0	0	0	0	0	0		REDACTED	1	0	0	0	REDACTED	REDACTED	0	0	1	1	0	1	Fatigue, throat ache, severe thirst
296	NA	REDACTED	2	1	1	NA	REDACTED	REDACTED	2	REDACTED	1	Yes	[document]	REDACTED	REDACTED	11:58:00	2	REDACTED	2	REDACTED	REDACTED	29	Female	0	No	1	0	0	0	0	0	0	0	0		REDACTED	1	0	0	0	REDACTED	REDACTED	1	1	1	1	1	1	Vomited, sore knees, loss of taste and smell
314	NA	REDACTED	2	1	1	NA	REDACTED	REDACTED	2	REDACTED	2	Yes	[document]	REDACTED	REDACTED	22:59:00	2	REDACTED	2	REDACTED	REDACTED	25	Male	NA	Yes	1	0	0	0	0	0	0	0	0		REDACTED	0	1	0	0	REDACTED	REDACTED	1	1	0	0	0	1	runny/stuffy nose, headache, mild body aches, lost sense of taste/smell
316	NA	REDACTED	2	1	1	NA	REDACTED	REDACTED	2	REDACTED	1	Yes	[document]	REDACTED	REDACTED	13:04:00	2	REDACTED	2	REDACTED	REDACTED	45	Female	1	No	1	0	0	0	0	0	0	0	0	NY	REDACTED	1	0	0	0	REDACTED	REDACTED	1	1	0	1	0	0
317	NA	REDACTED	2	NA	NA	NA	REDACTED	REDACTED	0	REDACTED	1	Yes	[document]	REDACTED	REDACTED	09:45:00	2	REDACTED	0	REDACTED	REDACTED	48	Male	NA	No	1	0	0	0	0	0	0	0	0	NY	REDACTED	1	0	0	0	REDACTED	REDACTED	0	1	1	0	0	0
336	NA	REDACTED	2	1	1	NA	REDACTED	REDACTED	2	REDACTED	1	Yes	[document]	REDACTED	REDACTED	13:28:00	2	REDACTED	2	REDACTED	REDACTED	69	Female	1	No	1	0	0	0	0	0	0	0	0	NY	REDACTED	1	0	0	0	REDACTED	REDACTED	1	0	0	0	0	0
347	NA	REDACTED	2	1	2	NA	REDACTED	REDACTED	2	REDACTED	1	Yes	[document]	REDACTED	REDACTED	13:00:00	2	REDACTED	2	REDACTED	REDACTED	38	Female	1	Yes	1	0	0	0	0	0	0	0	0	NY	REDACTED	0	1	0	0	REDACTED	REDACTED	1	1	1	0	0	1	Headache, nausea
353	NA	REDACTED	2	1	2	NA	REDACTED	REDACTED	2	REDACTED	1	Yes	[document]	REDACTED	REDACTED	12:42:00	2	REDACTED	2	REDACTED	REDACTED	52	Male	NA	No	1	0	0	0	0	0	0	0	0	NY	REDACTED	1	0	0	0	REDACTED	REDACTED	1	1	0	0	0	0
358	NA	REDACTED	2	1	2	NA	REDACTED	REDACTED	2	REDACTED	1	Yes	[document]	REDACTED	REDACTED	09:35:00	2	REDACTED	2	REDACTED	REDACTED	31	Female	0	No	1	0	0	0	0	0	0	0	0		REDACTED	0	1	0	0	REDACTED	REDACTED	0	1	1	0	0	1	headache, fatigue
361	NA	REDACTED	2	1	NA	NA	REDACTED	REDACTED	2	REDACTED	1	Yes	[document]	REDACTED	REDACTED	13:29:00	2	REDACTED	2	REDACTED	REDACTED	52	Male	NA	No	1	0	0	0	0	0	0	0	0	NJ	REDACTED	0	0	1	0	REDACTED	REDACTED	1	1	0	1	1	0
364	NA	REDACTED	2	1	2	NA	REDACTED	REDACTED	2	REDACTED	1	Yes	[document]	REDACTED	REDACTED	16:57:00	2	REDACTED	2	REDACTED	REDACTED	43	Female	1	No	1	0	0	0	0	0	0	0	0	NY	REDACTED	0	1	0	0	REDACTED	REDACTED	1	1	1	1	0	0
381	NA	REDACTED	2	1	2	NA	REDACTED	REDACTED	2	REDACTED	1	Yes	[document]	REDACTED	REDACTED	11:52:00	2	REDACTED	2	REDACTED	REDACTED	34	Male	NA	No	1	0	0	0	0	0	0	0	0	New York	REDACTED	1	0	0	0	REDACTED	REDACTED	1	1	1	1	1	0
396	NA	REDACTED	2	1	3	NA	REDACTED	REDACTED	2	REDACTED	1	Yes	[document]	REDACTED	REDACTED	12:40:00	2	REDACTED	2	REDACTED	REDACTED	40	Male	NA	No	0	1	0	0	0	0	0	0	0	NY	REDACTED	1	0	0	0	REDACTED	REDACTED	1	0	0	0	0	1	body aches, headaches, and elevated heart rate
405	NA	REDACTED	2	1	3	NA	REDACTED	REDACTED	2	REDACTED	1	Yes	[document]	REDACTED	REDACTED	18:14:00	2	REDACTED	2	REDACTED	REDACTED	59	Female	1	No	1	0	0	0	0	0	0	0	0	New York	REDACTED	1	0	0	0	REDACTED	REDACTED	1	1	1	0	0	0
408	NA	REDACTED	2	1	3	NA	REDACTED	REDACTED	2	REDACTED	1	Yes	[document]	REDACTED	REDACTED	11:19:00	2	REDACTED	2	REDACTED	REDACTED	36	Male	NA	No	1	0	0	0	0	0	0	0	0	NY	REDACTED	0	1	0	0	REDACTED	REDACTED	1	1	0	0	0	1	Head and muscle aches, periorbital soreness
409	NA	REDACTED	2	1	NA	NA	REDACTED	REDACTED	2	REDACTED	1	Yes	[document]	REDACTED	REDACTED	12:29:00	2	REDACTED	2	REDACTED	REDACTED	45	Female	0	No	0	1	0	0	0	0	0	0	0	NY	REDACTED	0	1	0	0	REDACTED	REDACTED	1	1	1	1	0	1	Severe body aches, Extreme fatigue, Some chest congestion, Chills, Loss of taste (and possibly smell)
412	NA	REDACTED	2	1	NA	NA	REDACTED	REDACTED	2	REDACTED	1	Yes	[document]	REDACTED	REDACTED	22:42:00	2	REDACTED	0	REDACTED	REDACTED	58	Male	NA	No	1	0	0	0	0	0	0	0	0	New York	REDACTED	1	0	0	0	REDACTED	REDACTED	1	1	0	0	0	0
419	NA	REDACTED	2	NA	NA	NA	REDACTED	REDACTED	0	REDACTED	1	Yes	[document]	REDACTED	REDACTED	16:10:00	2	REDACTED	0	REDACTED	REDACTED	33	Male	NA	No	1	0	0	0	0	0	0	0	0	NY	REDACTED	0	0	1	0	REDACTED	REDACTED	1	1	1	0	1	1	Loss of sense of smell and headaches
420	NA	REDACTED	2	1	2	NA	REDACTED	REDACTED	2	REDACTED	1	Yes	[document]	REDACTED	REDACTED	12:08:00	2	REDACTED	2	REDACTED	REDACTED	35	Male	NA	No	1	0	0	0	0	0	0	0	0	NY	REDACTED	0	0	1	0	REDACTED	REDACTED	0	1	1	1	1	1	I possibly had a fever but never took my temperature, I sought testing early march, went to ER, but didn't qualify for test at the time
423	NA	REDACTED	2	1	3	NA	REDACTED	REDACTED	2	REDACTED	1	Yes	[document]	REDACTED	REDACTED	11:30:00	2	REDACTED	2	REDACTED	REDACTED	25	Male	NA	No	1	0	0	0	0	0	0	0	0	NY	REDACTED	1	0	0	0	REDACTED	REDACTED	0	1	0	0	0	1	Inability to smell/taste
424	NA	REDACTED	2	1	2	NA	REDACTED	REDACTED	2	REDACTED	1	Yes	[document]	REDACTED	REDACTED	13:42:00	2	REDACTED	2	REDACTED	REDACTED	33	Male	NA	No	1	0	0	0	0	0	0	0	0	NY	REDACTED	1	0	0	0	REDACTED	REDACTED	1	0	0	0	0	0
434	NA	REDACTED	2	1	1	NA	REDACTED	REDACTED	2	REDACTED	1	Yes	[document]	REDACTED	REDACTED	11:17:00	2	REDACTED	2	REDACTED	REDACTED	38	Male	NA	No	1	0	0	0	0	0	0	0	0	NY	REDACTED	1	0	0	0	REDACTED	REDACTED	1	1	0	0	0	1	Aches, chills
438	NA	REDACTED	2	1	2	NA	REDACTED	REDACTED	2	REDACTED	1	Yes	[document]	REDACTED	REDACTED	13:15:00	2	REDACTED	2	REDACTED	REDACTED	41	Male	NA	No	1	0	0	0	0	0	0	0	0	NY	REDACTED	0	1	0	0	REDACTED	REDACTED	0	0	0	0	0	1	Anosmia (Complete loss of taste and smell)
443	NA	REDACTED	2	1	3	NA	REDACTED	REDACTED	2	REDACTED	1	Yes	[document]	REDACTED	REDACTED	12:40:00	2	REDACTED	2	REDACTED	REDACTED	32	Female	0	No	0	1	0	0	0	0	0	1	1	NY	REDACTED	0	1	0	0	REDACTED	REDACTED	1	0	0	0	0	1	Loss of smell and taste
446	NA	REDACTED	2	1	2	NA	REDACTED	REDACTED	2	REDACTED	1	Yes	[document]	REDACTED	REDACTED	13:53:00	2	REDACTED	2	REDACTED	REDACTED	41	Male	NA	No	1	0	0	0	0	0	0	0	0	NY	REDACTED	0	1	0	0	REDACTED	REDACTED	0	0	1	0	1	1	Loss of taste and smell. Aches. Chills. Fatigue.
454	NA	REDACTED	2	1	3	NA	REDACTED	REDACTED	2	REDACTED	1	Yes	[document]	REDACTED	REDACTED	11:25:00	2	REDACTED	2	REDACTED	REDACTED	32	Male	NA	No	1	0	0	0	0	0	0	0	0	New York	REDACTED	1	0	0	0	REDACTED	REDACTED	1	1	0	0	0	1	Aches
455	NA	REDACTED	2	1	2	NA	REDACTED	REDACTED	2	REDACTED	1	Yes	[document]	REDACTED	REDACTED	15:22:00	2	REDACTED	2	REDACTED	REDACTED	54	Female	1	No	1	0	0	0	0	0	0	0	0		REDACTED	1	0	0	0	REDACTED	REDACTED	0	0	0	0	0	1	loss of smell and taste
456	NA	REDACTED	2	1	1	NA	REDACTED	REDACTED	2	REDACTED	1	Yes	[document]	REDACTED	REDACTED	13:07:00	2	REDACTED	2	REDACTED	REDACTED	53	Female	1	No	1	0	0	0	0	0	0	0	0		REDACTED	1	0	0	0	REDACTED	REDACTED	0	1	0	1	1	0
457	NA	REDACTED	2	NA	NA	NA	REDACTED	REDACTED	0	REDACTED	1	Yes	[document]	REDACTED	REDACTED	22:25:00	2	REDACTED	0	REDACTED	REDACTED	36	Female	1	No	1	0	0	0	0	0	0	0	0	NJ	REDACTED	0	1	0	0	REDACTED	REDACTED	1	1	1	1	1	0
458	NA	REDACTED	2	1	3	NA	REDACTED	REDACTED	2	REDACTED	1	Yes	[document]	REDACTED	REDACTED	11:40:00	2	REDACTED	2	REDACTED	REDACTED	42	Female	1	No	1	0	0	0	0	0	0	0	0	NY	REDACTED	0	1	0	0	REDACTED	REDACTED	0	1	1	0	0	1	Headache, extreme fatigue, temp only went to 100, maybe 100.2 (no fever aches or pains)
460	NA	REDACTED	2	1	2	NA	REDACTED	REDACTED	2	REDACTED	1	Yes	[document]	REDACTED	REDACTED	13:20:00	2	REDACTED	2	REDACTED	REDACTED	50	Male	NA	No	1	0	0	0	0	0	0	0	0	NY	REDACTED	0	0	1	0	REDACTED	REDACTED	1	1	0	0	1	1	Loss of taste and smell
461	NA	REDACTED	2	1	1	NA	REDACTED	REDACTED	2	REDACTED	1	Yes	[document]	REDACTED	REDACTED	19:13:00	2	REDACTED	2	REDACTED	REDACTED	65	Male	NA	No	1	0	0	0	0	0	0	0	0	NJ	REDACTED	1	0	0	0	REDACTED	REDACTED	1	1	0	1	0	0
469	NA	REDACTED	2	1	1	NA	REDACTED	REDACTED	2	REDACTED	1	Yes	[document]	REDACTED	REDACTED	13:51:00	2	REDACTED	2	REDACTED	REDACTED	34	Male	NA	Yes	1	0	0	0	0	0	0	0	0	NY	REDACTED	0	1	0	0	REDACTED	REDACTED	0	1	0	0	0	1	Co-habitating in close proximity with a confirmed COVID-positive person (my wife)
471	NA	REDACTED	2	1	3	NA	REDACTED	REDACTED	2	REDACTED	1	Yes	[document]	REDACTED	REDACTED	11:31:00	2	REDACTED	2	REDACTED	REDACTED	39	Female	1	Yes	0	0	0	0	0	0	0	0	1	New York	REDACTED	0	1	0	0	REDACTED	REDACTED	1	0	1	1	0	1	Lack of smell and taste, cold shivers
473	NA	REDACTED	2	1	3	NA	REDACTED	REDACTED	2	REDACTED	1	Yes	[document]	REDACTED	REDACTED	11:32:00	2	REDACTED	2	REDACTED	REDACTED	33	Female	0	No	1	0	0	0	0	0	0	0	0	New York	REDACTED	0	1	1	0	REDACTED	REDACTED	0	0	1	1	1	1	Headaches. Chills.Aches. Loss of Smell. Feverish - my temperature is usually around 96, and I was around 99. Very Tired. Nausea for a few days.
474	NA	REDACTED	2	1	3	NA	REDACTED	REDACTED	2	REDACTED	1	Yes	[document]	REDACTED	REDACTED	13:01:00	2	REDACTED	2	REDACTED	REDACTED	40	Female	1	No	1	0	0	0	0	0	0	0	0	NY	REDACTED	1	0	0	0	REDACTED	REDACTED	1	0	0	0	0	1	Headache, loss of smell/taste
476	NA	REDACTED	2	1	2	NA	REDACTED	REDACTED	2	REDACTED	1	Yes	[document]	REDACTED	REDACTED	11:37:00	2	REDACTED	2	REDACTED	REDACTED	31	Male	NA	Yes	0	0	0	0	0	0	0	0	0	NY	REDACTED	1	0	0	0	REDACTED	REDACTED	1	1	0	1	0	0
477	NA	REDACTED	2	1	3	NA	REDACTED	REDACTED	2	REDACTED	1	Yes	[document]	REDACTED	REDACTED	11:40:00	2	REDACTED	2	REDACTED	REDACTED	36	Male	NA	No	1	0	0	0	0	0	0	0	0		REDACTED	0	1	1	0	REDACTED	REDACTED	1	1	1	1	1	1	Loss of taste/smell, headache, lack of appetite, brain fog
479	NA	REDACTED	2	1	2	NA	REDACTED	REDACTED	2	REDACTED	1	Yes	[document]	REDACTED	REDACTED	16:13:00	2	REDACTED	2	REDACTED	REDACTED	53	Male	NA	No	0	0	0	0	0	0	0	1	0	NY	REDACTED	0	0	1	0	REDACTED	REDACTED	0	1	1	1	0	1	Fatigue
494	NA	REDACTED	2	1	NA	NA	REDACTED	REDACTED	2	REDACTED	1	Yes	[document]	REDACTED	REDACTED	10:04:00	2	REDACTED	0	REDACTED	REDACTED	32	Female	0	Yes	1	0	0	0	0	0	0	0	0	NY	REDACTED	1	0	0	0	REDACTED	REDACTED	1	1	1	0	1	0
503	NA	REDACTED	2	1	1	NA	REDACTED	REDACTED	2	REDACTED	1	Yes	[document]	REDACTED	REDACTED	13:22:00	2	REDACTED	2	REDACTED	REDACTED	40	Female	1	No	1	0	0	0	0	0	0	0	0	NY	REDACTED	0	1	0	0	REDACTED	REDACTED	1	1	1	1	1	1	Loss of smell & taste
504	NA	REDACTED	2	1	2	NA	REDACTED	REDACTED	2	REDACTED	1	Yes	[document]	REDACTED	REDACTED	13:20:00	2	REDACTED	2	REDACTED	REDACTED	49	Female	1	No	1	0	0	0	0	0	0	0	0	NY	REDACTED	1	0	0	0	REDACTED	REDACTED	1	0	1	0	0	1	Fatigue joint pain loss of taste/smell nausea
507	NA	REDACTED	2	1	3	NA	REDACTED	REDACTED	2	REDACTED	1	Yes	[document]	REDACTED	REDACTED	12:28:00	2	REDACTED	2	REDACTED	REDACTED	69	Female	1	No	1	0	0	0	0	0	0	0	0	New York	REDACTED	0	1	0	0	REDACTED	REDACTED	1	1	0	1	1	1	exhaustion, aches in head and body, sinus congestion
508	NA	REDACTED	2	1	1	NA	REDACTED	REDACTED	2	REDACTED	1	Yes	[document]	REDACTED	REDACTED	11:50:00	2	REDACTED	2	REDACTED	REDACTED	34	Female	0	No	1	0	0	0	0	0	0	0	0	NY	REDACTED	0	1	0	0	REDACTED	REDACTED	0	1	1	1	1	1	nausea, extreme tiredness, exhaustion, out of it (falling, unable to sit up, bumping into things when i tried to walk)
516	NA	REDACTED	2	1	2	NA	REDACTED	REDACTED	2	REDACTED	1	Yes	[document]	REDACTED	REDACTED	13:03:00	2	REDACTED	2	REDACTED	REDACTED	35	Male	NA	No	1	0	0	0	0	0	0	0	0	new jersey	REDACTED	1	0	0	0	REDACTED	REDACTED	1	1	1	0	1	0
517	NA	REDACTED	2	1	2	NA	REDACTED	REDACTED	2	REDACTED	1	Yes	[document]	REDACTED	REDACTED	13:58:00	2	REDACTED	2	REDACTED	REDACTED	23	Male	NA	Yes	1	0	0	0	0	0	0	0	0	NY	REDACTED	1	0	0	0	REDACTED	REDACTED	1	0	0	1	1	0
518	NA	REDACTED	2	1	1	NA	REDACTED	REDACTED	2	REDACTED	1	Yes	[document]	REDACTED	REDACTED	13:03:00	2	REDACTED	2	REDACTED	REDACTED	39	Male	NA	No	1	0	0	0	0	0	0	0	0		REDACTED	1	0	0	0	REDACTED	REDACTED	1	1	1	0	0	1	Fatigue, headache, anopsia
521	NA	REDACTED	2	1	1	NA	REDACTED	REDACTED	2	REDACTED	1	Yes	[document]	REDACTED	REDACTED	13:50:00	2	REDACTED	2	REDACTED	REDACTED	63	Female	1	No	1	0	0	0	0	0	0	0	0	New York	REDACTED	0	0	1	0	REDACTED	REDACTED	1	1	0	1	0	1	Conjunctivitis
526	NA	REDACTED	2	1	3	NA	REDACTED	REDACTED	2	REDACTED	1	Yes	[document]	REDACTED	REDACTED	15:59:00	2	REDACTED	2	REDACTED	REDACTED	63	Male	NA	No	1	0	0	0	0	0	0	0	0	New York	REDACTED	0	0	1	0	REDACTED	REDACTED	1	1	0	0	0	1	extreme fatigue, non-stop dry mouth, phlegm, body aches
529	NA	REDACTED	2	1	3	NA	REDACTED	REDACTED	2	REDACTED	1	Yes	[document]	REDACTED	REDACTED	13:22:00	2	REDACTED	2	REDACTED	REDACTED	34	Female	0	Yes	0	0	0	0	0	0	0	0	0	New York	REDACTED	0	1	0	0	REDACTED	REDACTED	1	1	0	1	1	1	Nausea, Vomiting and extreme lower back pain
531	NA	REDACTED	2	1	2	NA	REDACTED	REDACTED	2	REDACTED	1	Yes	[document]	REDACTED	REDACTED	16:17:00	2	REDACTED	2	REDACTED	REDACTED	43	Female	1	No	0	1	0	0	0	0	0	0	0	NY	REDACTED	0	1	0	0	REDACTED	REDACTED	0	1	1	1	0	1	Loss of Smell, Body Aches, Chills
534	NA	REDACTED	2	1	1	NA	REDACTED	REDACTED	2	REDACTED	1	Yes	[document]	REDACTED	REDACTED	13:09:00	2	REDACTED	2	REDACTED	REDACTED	26	Female	NA	No	1	0	0	0	0	0	0	0	0	New York	REDACTED	0	0	1	0	REDACTED	REDACTED	1	1	0	1	0	0
537	NA	REDACTED	2	1	NA	NA	REDACTED	REDACTED	2	REDACTED	1	Yes	[document]	REDACTED	REDACTED	12:05:00	2	REDACTED	2	REDACTED	REDACTED	50	Male	NA	No	1	0	0	0	0	0	0	0	0	New jersey	REDACTED	0	1	0	0	REDACTED	REDACTED	1	1	0	1	1	1	Body aches, headache , fever
543	NA	REDACTED	2	1	NA	NA	REDACTED	REDACTED	2	REDACTED	1	Yes	[document]	REDACTED	REDACTED	13:00:00	2	REDACTED	0	REDACTED	REDACTED	41	Male	NA	No	1	0	0	0	0	0	0	0	0	NY	REDACTED	0	1	0	0	REDACTED	REDACTED	1	1	0	1	0	1	Aches, loss of taste and smell, chest tightness
545	NA	REDACTED	2	1	NA	NA	REDACTED	REDACTED	2	REDACTED	1	Yes	[document]	REDACTED	REDACTED	11:39:00	2	REDACTED	2	REDACTED	REDACTED	54	Female	1	No	1	0	0	0	0	0	0	0	0	NY	REDACTED	0	1	0	0	REDACTED	REDACTED	1	1	1	1	0	1	Intense back pain for three days; inability to taste or smell
546	NA	REDACTED	2	1	1	NA	REDACTED	REDACTED	2	REDACTED	1	Yes	[document]	REDACTED	REDACTED	14:36:00	2	REDACTED	2	REDACTED	REDACTED	36	Female	1	No	1	0	0	0	0	0	0	0	0	NY	REDACTED	0	1	0	0	REDACTED	REDACTED	1	1	1	1	0	1	severe myalgias, lightheadedness/fatigue, headache
547	NA	REDACTED	2	1	3	NA	REDACTED	REDACTED	2	REDACTED	1	Yes	[document]	REDACTED	REDACTED	13:14:00	2	REDACTED	2	REDACTED	REDACTED	33	Female	1	No	1	0	0	0	0	0	0	0	0	NY	REDACTED	0	1	0	0	REDACTED	REDACTED	1	0	0	1	0	1	Myalgias
548	NA	REDACTED	2	1	NA	NA	REDACTED	REDACTED	2	REDACTED	1	Yes	[document]	REDACTED	REDACTED	18:02:00	2	REDACTED	2	REDACTED	REDACTED	28	Female	NA	No	0	1	0	0	1	0	0	0	0		REDACTED	0	0	1	0	REDACTED	REDACTED	1	1	0	1	1	1	Fatigue, phlegm. I currently still experience loss of smell and taste. Fever lasted 1-2 days.
549	NA	REDACTED	2	1	3	NA	REDACTED	REDACTED	2	REDACTED	1	Yes	[document]	REDACTED	REDACTED	14:50:00	2	REDACTED	2	REDACTED	REDACTED	30	Male	NA	No	1	0	0	0	0	0	0	0	0		REDACTED	1	0	0	0	REDACTED	REDACTED	1	1	0	0	0	1	loss of smell
557	NA	REDACTED	2	1	2	NA	REDACTED	REDACTED	2	REDACTED	1	Yes	[document]	REDACTED	REDACTED	13:14:00	2	REDACTED	2	REDACTED	REDACTED	31	Male	NA	No	1	0	0	0	0	0	0	0	0	NY	REDACTED	0	0	1	0	REDACTED	REDACTED	1	1	0	1	0	1	body aches, headache, anosmia. My girlfriend had a positive test and I live with her. She had the same symptoms.
560	NA	REDACTED	2	1	1	NA	REDACTED	REDACTED	2	REDACTED	1	Yes	[document]	REDACTED	REDACTED	13:48:00	2	REDACTED	2	REDACTED	REDACTED	23	Female	0	Yes	0	0	0	0	0	0	0	0	0	NY	REDACTED	0	0	1	0	REDACTED	REDACTED	1	1	1	1	0	1	Body aches, loss of taste
565	NA	REDACTED	2	1	2	NA	REDACTED	REDACTED	2	REDACTED	1	Yes	[document]	REDACTED	REDACTED	13:46:00	2	REDACTED	2	REDACTED	REDACTED	44	Male	NA	No	0	0	0	0	1	0	0	0	0	NY	REDACTED	1	1	0	0	REDACTED	REDACTED	1	0	0	0	0	0
568	NA	REDACTED	2	1	1	NA	REDACTED	REDACTED	2	REDACTED	1	Yes	[document]	REDACTED	REDACTED	13:17:00	2	REDACTED	2	REDACTED	REDACTED	53	Male	NA	No	1	0	0	0	0	0	0	0	0	New Jersey	REDACTED	1	0	0	0	REDACTED	REDACTED	0	0	0	0	0	1	Lost taste
581	NA	REDACTED	2	1	2	NA	REDACTED	REDACTED	2	REDACTED	1	Yes	[document]	REDACTED	REDACTED	18:53:00	2	REDACTED	2	REDACTED	REDACTED	61	Female	NA	No	1	0	0	0	0	0	0	0	0	NY	REDACTED	0	0	1	0	REDACTED	REDACTED	0	0	0	0	0	1	Loss of taste and smell
587	NA	REDACTED	2	1	1	NA	REDACTED	REDACTED	2	REDACTED	1	Yes	[document]	REDACTED	REDACTED	16:25:00	2	REDACTED	2	REDACTED	REDACTED	34	Female	0	No	0	1	0	0	0	0	0	1	0	NY	REDACTED	0	0	1	0	REDACTED	REDACTED	0	1	1	1	0	1	body/muscle aches, fatigue, loss of taste, onset of illness was sudden
598	NA	REDACTED	2	1	3	NA	REDACTED	REDACTED	2	REDACTED	1	Yes	[document]	REDACTED	REDACTED	18:22:00	2	REDACTED	2	REDACTED	REDACTED	37	Female	1	Yes	0	0	0	0	0	0	0	0	0		REDACTED	0	1	0	0	REDACTED	REDACTED	0	1	1	1	0	1	Fatigue, body aches, total loss of sense of smell
618	NA	REDACTED	2	1	1	NA	REDACTED	REDACTED	2	REDACTED	1	Yes	[document]	REDACTED	REDACTED	14:15:00	2	REDACTED	2	REDACTED	REDACTED	36	Female	1	No	1	0	0	0	0	0	0	0	0		REDACTED	1	0	0	0	REDACTED	REDACTED	1	0	0	1	0	1	achy, lethargic
644	NA	REDACTED	2	1	1	NA	REDACTED	REDACTED	2	REDACTED	1	Yes	[document]	REDACTED	REDACTED	13:41:00	2	REDACTED	2	REDACTED	REDACTED	37	Female	1	No	1	0	0	0	0	0	0	0	0	NY	REDACTED	0	1	0	0	REDACTED	REDACTED	1	1	1	1	0	1	feeling of weight on my chest
645	NA	REDACTED	2	1	2	NA	REDACTED	REDACTED	2	REDACTED	1	Yes	[document]	REDACTED	REDACTED	20:10:00	2	REDACTED	2	REDACTED	REDACTED	45	Male	NA	No	1	0	0	0	0	0	0	0	0	NY	REDACTED	0	1	0	0	REDACTED	REDACTED	1	0	0	1	0	1	Lost my sense of smell completely and back ache
653	NA	REDACTED	2	1	2	NA	REDACTED	REDACTED	2	REDACTED	1	Yes	[document]	REDACTED	REDACTED	14:29:00	2	REDACTED	2	REDACTED	REDACTED	63	Male	NA	No	1	0	0	0	0	0	0	0	0	NY	REDACTED	0	1	0	0	REDACTED	REDACTED	1	1	0	0	0	1	headache
659	NA	REDACTED	2	1	2	NA	REDACTED	REDACTED	2	REDACTED	1	Yes	[document]	REDACTED	REDACTED	15:01:00	2	REDACTED	2	REDACTED	REDACTED	39	Female	1	No	1	0	0	0	0	0	0	0	0	NY	REDACTED	0	1	0	0	REDACTED	REDACTED	1	1	0	1	1	1	Headache, fatigue
660	NA	REDACTED	2	1	2	NA	REDACTED	REDACTED	2	REDACTED	1	Yes	[document]	REDACTED	REDACTED	13:05:00	2	REDACTED	2	REDACTED	REDACTED	41	Female	1	No	1	0	0	0	0	0	0	0	0	NY	REDACTED	1	0	0	0	REDACTED	REDACTED	0	1	0	1	1	1	Body aches, chills, fatigue
666	NA	REDACTED	2	1	2	NA	REDACTED	REDACTED	2	REDACTED	1	Yes	[document]	REDACTED	REDACTED	20:55:00	2	REDACTED	2	REDACTED	REDACTED	33	Female	1	No	1	0	0	0	0	0	0	0	0	CT	REDACTED	1	0	0	0	REDACTED	REDACTED	1	1	1	1	1	1	Light headed- low oxygen blood level; headache
676	NA	REDACTED	2	1	1	NA	REDACTED	REDACTED	2	REDACTED	1	Yes	[document]	REDACTED	REDACTED	13:48:00	2	REDACTED	2	REDACTED	REDACTED	42	Female	NA	No	1	0	0	0	0	0	0	0	0	NY	REDACTED	1	0	0	0	REDACTED	REDACTED	1	1	1	1	1	0
680	NA	REDACTED	2	1	2	NA	REDACTED	REDACTED	2	REDACTED	1	Yes	[document]	REDACTED	REDACTED	14:24:00	2	REDACTED	2	REDACTED	REDACTED	47	Female	NA	No	1	0	0	0	0	0	0	0	0	New Jersey	REDACTED	1	0	0	0	REDACTED	REDACTED	1	1	1	1	1	1	headache, dizziness, fatigue
687	NA	REDACTED	2	1	2	NA	REDACTED	REDACTED	2	REDACTED	1	Yes	[document]	REDACTED	REDACTED	14:16:00	2	REDACTED	2	REDACTED	REDACTED	64	Female	1	No	1	0	0	0	0	0	0	0	0	New York	REDACTED	1	0	0	0	REDACTED	REDACTED	1	0	0	0	0	1	back ache, headache, anorexia, lethargy
693	NA	REDACTED	2	1	2	NA	REDACTED	REDACTED	2	REDACTED	1	Yes	[document]	REDACTED	REDACTED	13:49:00	2	REDACTED	2	REDACTED	REDACTED	35	Male	NA	No	1	0	0	0	0	0	0	0	0	New Jersey	REDACTED	1	0	0	0	REDACTED	REDACTED	1	1	1	0	1	0
694	NA	REDACTED	2	1	2	NA	REDACTED	REDACTED	2	REDACTED	1	Yes	[document]	REDACTED	REDACTED	19:31:00	2	REDACTED	2	REDACTED	REDACTED	61	Female	1	No	1	0	0	0	0	0	0	0	0	NJ	REDACTED	1	0	0	0	REDACTED	REDACTED	1	1	1	1	1	0
697	NA	REDACTED	2	1	2	NA	REDACTED	REDACTED	2	REDACTED	1	Yes	[document]	REDACTED	REDACTED	14:46:00	2	REDACTED	2	REDACTED	REDACTED	30	Female	1	No	1	0	0	0	0	0	0	0	0	NY	REDACTED	0	0	1	0	REDACTED	REDACTED	1	0	0	0	0	1	no sense of smell or taste
703	NA	REDACTED	2	1	1	NA	REDACTED	REDACTED	2	REDACTED	1	Yes	[document]	REDACTED	REDACTED	14:52:00	2	REDACTED	2	REDACTED	REDACTED	58	Female	0	No	1	0	0	0	0	0	0	0	0	NY	REDACTED	1	0	0	0	REDACTED	REDACTED	1	1	1	0	0	1	no smell/taste, nausea
711	NA	REDACTED	2	1	2	NA	REDACTED	REDACTED	2	REDACTED	1	Yes	[document]	REDACTED	REDACTED	14:14:00	2	REDACTED	2	REDACTED	REDACTED	39	Female	1	No	1	0	0	0	0	0	0	0	0	ny	REDACTED	0	1	0	0	REDACTED	REDACTED	1	1	0	1	1	1	loss of smell and taste
727	NA	REDACTED	2	1	1	NA	REDACTED	REDACTED	2	REDACTED	1	Yes	[document]	REDACTED	REDACTED	17:19:00	2	REDACTED	2	REDACTED	REDACTED	26	Female	0	No	1	0	0	0	0	0	0	0	0	NY	REDACTED	1	0	0	0	REDACTED	REDACTED	0	1	1	1	1	1	chills (unsure of fever), body aches, loss of appetite
731	NA	REDACTED	2	1	2	NA	REDACTED	REDACTED	2	REDACTED	1	Yes	[document]	REDACTED	REDACTED	17:28:00	2	REDACTED	2	REDACTED	REDACTED	36	Female	1	Yes	1	0	0	0	0	0	0	0	0	NY	REDACTED	1	0	0	0	REDACTED	REDACTED	0	0	0	0	0	1	No taste and smell
732	NA	REDACTED	2	1	1	NA	REDACTED	REDACTED	2	REDACTED	1	Yes	[document]	REDACTED	REDACTED	16:55:00	2	REDACTED	2	REDACTED	REDACTED	40	Female	1	No	1	0	0	0	0	0	0	0	0	CT	REDACTED	1	0	0	0	REDACTED	REDACTED	0	1	0	0	1	1	headache, congestion
745	NA	REDACTED	2	1	3	NA	REDACTED	REDACTED	2	REDACTED	1	Yes	[document]	REDACTED	REDACTED	13:12:00	2	REDACTED	2	REDACTED	REDACTED	39	Female	1	No	0	1	1	0	0	0	0	0	0		REDACTED	0	0	1	0	REDACTED	REDACTED	1	1	1	0	1	1	fatigue
753	NA	REDACTED	2	1	2	NA	REDACTED	REDACTED	2	REDACTED	1	Yes	[document]	REDACTED	REDACTED	16:46:00	2	REDACTED	2	REDACTED	REDACTED	55	Female	1	No	1	0	0	0	0	0	0	0	0	NY	REDACTED	1	0	0	0	REDACTED	REDACTED	0	1	1	0	1	1	Headache, Malase
761	NA	REDACTED	2	1	2	NA	REDACTED	REDACTED	2	REDACTED	1	Yes	[document]	REDACTED	REDACTED	13:11:00	2	REDACTED	2	REDACTED	REDACTED	63	Female	NA	No	1	0	0	0	0	0	0	0	0	New York	REDACTED	0	1	0	0	REDACTED	REDACTED	1	1	0	1	0	1	Can not taste or smell now
762	NA	REDACTED	2	1	1	NA	REDACTED	REDACTED	2	REDACTED	1	Yes	[document]	REDACTED	REDACTED	20:04:00	2	REDACTED	2	REDACTED	REDACTED	32	Female	1	No	1	0	0	0	0	0	0	0	0	New York	REDACTED	0	1	0	0	REDACTED	REDACTED	1	1	1	1	1	1	headache, chest tightness, muscle aches and pains, tingling in hands and feet, nausea, loss of sense of taste and smell
764	NA	REDACTED	2	1	2	NA	REDACTED	REDACTED	2	REDACTED	1	Yes	[document]	REDACTED	REDACTED	18:36:00	2	REDACTED	2	REDACTED	REDACTED	26	Male	NA	Yes	1	0	0	0	0	0	0	0	0	NY	REDACTED	1	0	0	0	REDACTED	REDACTED	1	1	1	0	1	1	No smell
783	NA	REDACTED	2	1	1	NA	REDACTED	REDACTED	2	REDACTED	1	Yes	[document]	REDACTED	REDACTED	17:23:00	2	REDACTED	2	REDACTED	REDACTED	55	Female	1	No	1	0	0	0	0	0	0	0	0	NY	REDACTED	0	1	0	0	REDACTED	REDACTED	1	1	1	1	0	1	Nausea, strange sense of smell - raw onions/metallic - NOTE - I was on a trip to Italy and when I came home I was very, very sick
785	NA	REDACTED	2	1	2	NA	REDACTED	REDACTED	2	REDACTED	1	Yes	[document]	REDACTED	REDACTED	13:34:00	2	REDACTED	2	REDACTED	REDACTED	56	Female	1	No	1	0	0	0	0	1	0	0	0	NY	REDACTED	0	1	0	1	REDACTED	REDACTED	1	1	0	0	1	1	aches and pains
814	NA	REDACTED	2	1	1	NA	REDACTED	REDACTED	2	REDACTED	1	Yes	[document]	REDACTED	REDACTED	15:37:00	2	REDACTED	2	REDACTED	REDACTED	43	Female	1	No	1	0	0	0	0	0	0	0	0	NY	REDACTED	0	1	0	0	REDACTED	REDACTED	0	1	1	0	0	1	Exhaustion
816	NA	REDACTED	2	1	1	NA	REDACTED	REDACTED	2	REDACTED	1	Yes	[document]	REDACTED	REDACTED	18:08:00	2	REDACTED	2	REDACTED	REDACTED	34	Male	NA	Yes	1	0	0	0	0	0	0	0	0	NY	REDACTED	0	1	0	0	REDACTED	REDACTED	1	1	1	1	1	0
819	NA	REDACTED	2	1	1	NA	REDACTED	REDACTED	2	REDACTED	1	Yes	[document]	REDACTED	REDACTED	16:51:00	2	REDACTED	2	REDACTED	REDACTED	33	Female	0	No	1	0	0	0	0	0	0	0	0	New York	REDACTED	0	1	0	0	REDACTED	REDACTED	1	1	0	0	0	0
840	NA	REDACTED	2	1	2	NA	REDACTED	REDACTED	2	REDACTED	1	Yes	[document]	REDACTED	REDACTED	15:39:00	2	REDACTED	2	REDACTED	REDACTED	64	Female	1	No	1	0	0	0	0	0	0	0	0	NY	REDACTED	0	1	0	0	REDACTED	REDACTED	1	0	1	0	1	1	body & muscle aches
847	NA	REDACTED	2	1	1	NA	REDACTED	REDACTED	2	REDACTED	1	Yes	[document]	REDACTED	REDACTED	15:45:00	2	REDACTED	2	REDACTED	REDACTED	37	Male	NA	No	1	0	0	0	0	0	0	0	0		REDACTED	1	0	0	0	REDACTED	REDACTED	0	0	0	0	0	0
848	NA	REDACTED	2	1	2	NA	REDACTED	REDACTED	2	REDACTED	1	Yes	[document]	REDACTED	REDACTED	15:39:00	2	REDACTED	2	REDACTED	REDACTED	21	Male	NA	No	0	1	0	0	0	0	0	0	0	NY	REDACTED	0	1	0	0	REDACTED	REDACTED	0	1	1	0	1	0
854	NA	REDACTED	2	1	2	NA	REDACTED	REDACTED	2	REDACTED	1	Yes	[document]	REDACTED	REDACTED	17:09:00	2	REDACTED	2	REDACTED	REDACTED	58	Male	NA	No	1	0	0	0	0	0	0	0	0	NY	REDACTED	0	1	0	0	REDACTED	REDACTED	1	1	0	1	0	0
862	NA	REDACTED	2	NA	NA	NA	REDACTED	REDACTED	0	REDACTED	1	Yes	[document]	REDACTED	REDACTED	15:02:00	2	REDACTED	0	REDACTED	REDACTED	57	Male	NA	No	1	0	0	0	0	0	0	0	0	NY	REDACTED	0	0	1	0	REDACTED	REDACTED	1	1	0	0	1	0
867	NA	REDACTED	2	1	1	NA	REDACTED	REDACTED	2	REDACTED	1	Yes	[document]	REDACTED	REDACTED	15:47:00	2	REDACTED	2	REDACTED	REDACTED	50	Female	0	No	1	0	0	0	0	0	0	0	0	new york	REDACTED	0	0	1	0	REDACTED	REDACTED	1	1	1	1	1	1	no taste or smell partial loss of hearing chills
868	NA	REDACTED	2	1	2	NA	REDACTED	REDACTED	2	REDACTED	1	Yes	[document]	REDACTED	REDACTED	16:42:00	2	REDACTED	2	REDACTED	REDACTED	26	Female	0	No	1	0	0	0	0	0	0	0	0	NY	REDACTED	0	0	1	0	REDACTED	REDACTED	0	1	1	0	0	1	Headache, body aches, lost sense of smell (anosmia) and taste
875	NA	REDACTED	2	1	2	NA	REDACTED	REDACTED	2	REDACTED	1	Yes	[document]	REDACTED	REDACTED	14:41:00	2	REDACTED	2	REDACTED	REDACTED	44	Female	1	No	1	0	0	0	0	0	0	0	0	NY	REDACTED	0	1	0	0	REDACTED	REDACTED	1	1	1	0	0	0
886	NA	REDACTED	2	1	1	NA	REDACTED	REDACTED	2	REDACTED	1	Yes	[document]	REDACTED	REDACTED	16:15:00	2	REDACTED	2	REDACTED	REDACTED	61	Male	NA	No	1	0	0	0	0	0	0	0	0	NY	REDACTED	0	0	1	0	REDACTED	REDACTED	1	1	1	0	0	0
887	NA	REDACTED	2	1	2	NA	REDACTED	REDACTED	2	REDACTED	1	Yes	[document]	REDACTED	REDACTED	18:39:00	2	REDACTED	2	REDACTED	REDACTED	50	Female	NA	No	1	0	0	0	0	0	0	0	0	NY	REDACTED	0	1	0	0	REDACTED	REDACTED	1	1	1	0	1	0
889	NA	REDACTED	2	1	2	NA	REDACTED	REDACTED	2	REDACTED	1	Yes	[document]	REDACTED	REDACTED	16:16:00	2	REDACTED	2	REDACTED	REDACTED	28	Male	NA	No	1	0	0	0	0	0	0	0	0	NY	REDACTED	1	0	0	0	REDACTED	REDACTED	1	1	1	1	1	1	Loss of smell & taste, headache
892	NA	REDACTED	2	1	1	NA	REDACTED	REDACTED	2	REDACTED	2	Yes	[document]	REDACTED	REDACTED	18:16:00	2	REDACTED	2	REDACTED	REDACTED	52	Female	1	No	1	0	0	0	0	0	0	0	0	New York	REDACTED	0	0	1	0	REDACTED	REDACTED	1	1	0	0	1	1	head cold, ear pressure, taste off for 2-3 days, wet cough turned into dry cough, body pain
894	NA	REDACTED	2	1	1	NA	REDACTED	REDACTED	2	REDACTED	1	Yes	[document]	REDACTED	REDACTED	16:05:00	2	REDACTED	2	REDACTED	REDACTED	51	Female	0	No	1	0	0	0	0	0	0	0	0	NY	REDACTED	0	1	0	0	REDACTED	REDACTED	1	0	1	1	0	1	Nausea, loss of smell, headaches, exhaustion, achiness, chills, lungs hurt, wheezing, lightheadedness
913	NA	REDACTED	2	1	1	NA	REDACTED	REDACTED	2	REDACTED	1	Yes	[document]	REDACTED	REDACTED	10:04:00	2	REDACTED	2	REDACTED	REDACTED	32	Female	0	No	1	0	0	0	0	0	0	0	0	New York	REDACTED	0	1	0	0	REDACTED	REDACTED	1	1	1	1	0	0
925	NA	REDACTED	2	1	2	NA	REDACTED	REDACTED	2	REDACTED	1	Yes	[document]	REDACTED	REDACTED	15:58:00	2	REDACTED	2	REDACTED	REDACTED	20	Female	0	No	1	0	0	0	0	0	0	0	0	NJ	REDACTED	1	0	0	0	REDACTED	REDACTED	1	1	0	1	0	1	loss of taste and smell
927	NA	REDACTED	2	1	2	NA	REDACTED	REDACTED	2	REDACTED	1	Yes	[document]	REDACTED	REDACTED	16:58:00	2	REDACTED	2	REDACTED	REDACTED	42	Female	1	No	1	0	0	0	0	0	0	0	0	NY	REDACTED	1	0	0	0	REDACTED	REDACTED	0	1	1	0	0	1	Headache, weak, loss of smell
938	NA	REDACTED	2	1	1	NA	REDACTED	REDACTED	2	REDACTED	1	Yes	[document]	REDACTED	REDACTED	16:37:00	2	REDACTED	2	REDACTED	REDACTED	37	Female	1	No	1	0	0	0	0	0	0	0	0	NJ	REDACTED	1	0	0	0	REDACTED	REDACTED	0	1	0	0	1	1	fatigue
939	NA	REDACTED	2	1	1	NA	REDACTED	REDACTED	2	REDACTED	1	Yes	[document]	REDACTED	REDACTED	19:45:00	2	REDACTED	2	REDACTED	REDACTED	43	Female	1	No	1	0	0	0	0	0	0	0	0	NY	REDACTED	0	1	0	0	REDACTED	REDACTED	1	1	0	0	0	1	Body aches
946	NA	REDACTED	2	1	NA	NA	REDACTED	REDACTED	2	REDACTED	1	Yes	[document]	REDACTED	REDACTED	14:05:00	2	REDACTED	2	REDACTED	REDACTED	38	Male	NA	No	1	0	0	0	0	0	0	0	0	NY	REDACTED	0	1	0	0	REDACTED	REDACTED	0	1	0	1	1	1	malaise, lethargy, chills, aches
952	NA	REDACTED	2	1	2	NA	REDACTED	REDACTED	2	REDACTED	1	Yes	[document]	REDACTED	REDACTED	17:16:00	2	REDACTED	2	REDACTED	REDACTED	28	Female	0	No	1	0	0	0	0	0	0	0	0	NJ	REDACTED	0	1	0	0	REDACTED	REDACTED	1	1	0	1	0	1	loss of taste/smell, headache
955	NA	REDACTED	2	1	NA	NA	REDACTED	REDACTED	2	REDACTED	1	Yes	[document]	REDACTED	REDACTED	07:57:00	2	REDACTED	0	REDACTED	REDACTED	35	Female	1	No	0	0	0	0	0	0	0	1	0	NY	REDACTED	0	1	0	0	REDACTED	REDACTED	1	1	0	1	0	0
956	NA	REDACTED	2	1	2	NA	REDACTED	REDACTED	2	REDACTED	1	Yes	[document]	REDACTED	REDACTED	20:03:00	2	REDACTED	2	REDACTED	REDACTED	30	Male	NA	No	1	0	0	0	0	0	0	0	0	NY	REDACTED	0	1	0	0	REDACTED	REDACTED	1	1	0	1	0	1	Loss of smell & taste
958	NA	REDACTED	2	1	2	NA	REDACTED	REDACTED	2	REDACTED	1	Yes	[document]	REDACTED	REDACTED	17:11:00	2	REDACTED	2	REDACTED	REDACTED	71	Male	NA	No	1	0	0	0	0	0	0	0	0	New York	REDACTED	0	1	0	0	REDACTED	REDACTED	1	1	0	1	0	1	muscle soreness
962	NA	REDACTED	2	1	1	NA	REDACTED	REDACTED	2	REDACTED	1	Yes	[document]	REDACTED	REDACTED	17:08:00	2	REDACTED	2	REDACTED	REDACTED	47	Female	1	No	0	1	0	0	0	0	0	0	0	NY	REDACTED	0	1	0	0	REDACTED	REDACTED	1	1	1	0	1	1	COPD, respiratory issues
968	NA	REDACTED	2	1	1	NA	REDACTED	REDACTED	2	REDACTED	1	Yes	[document]	REDACTED	REDACTED	17:20:00	2	REDACTED	2	REDACTED	REDACTED	24	Female	0	No	1	0	0	0	0	0	0	0	0		REDACTED	0	1	0	0	REDACTED	REDACTED	0	0	1	0	0	1	Congestion, persistent headache, loss of sense of smell and taste
969	NA	REDACTED	2	1	1	NA	REDACTED	REDACTED	2	REDACTED	1	Yes	[document]	REDACTED	REDACTED	17:48:00	2	REDACTED	2	REDACTED	REDACTED	34	Female	0	No	1	0	0	0	0	0	0	0	0	NY	REDACTED	0	1	0	0	REDACTED	REDACTED	1	1	1	1	0	0
980	NA	REDACTED	2	1	1	NA	REDACTED	REDACTED	2	REDACTED	1	Yes	[document]	REDACTED	REDACTED	18:30:00	2	REDACTED	2	REDACTED	REDACTED	34	Male	NA	No	0	0	0	0	0	0	0	1	0	New Jersey	REDACTED	1	0	0	0	REDACTED	REDACTED	1	1	0	1	0	0
1006	NA	REDACTED	2	1	NA	NA	REDACTED	REDACTED	2	REDACTED	1	Yes	[document]	REDACTED	REDACTED	15:28:00	2	REDACTED	2	REDACTED	REDACTED	21	Female	0	No	1	1	0	0	0	0	0	0	1	NY	REDACTED	0	1	0	0	REDACTED	REDACTED	1	1	1	0	0	1	Runny/stuffy nose, persistent nausea, extreme fatigue, body chills, chest pain, increase in migraine and pulsatile tinnitus symptoms related to increased head pressure related to pre-existing IIH headache condition
1027	NA	REDACTED	2	1	NA	NA	REDACTED	REDACTED	2	REDACTED	1	Yes	[document]	REDACTED	REDACTED	11:44:00	2	REDACTED	2	REDACTED	REDACTED	30	Female	0	No	1	0	0	0	0	0	0	0	0	ny	REDACTED	1	0	0	0	REDACTED	REDACTED	1	1	1	0	1	1	migraine, nausea, body aches, loss of smell and taste
1038	NA	REDACTED	2	1	NA	NA	REDACTED	REDACTED	2	REDACTED	1	Yes	[document]	REDACTED	REDACTED	11:38:00	2	REDACTED	2	REDACTED	REDACTED	33	Female	0	No	1	0	0	0	0	0	0	0	0	NY	REDACTED	0	1	0	0	REDACTED	REDACTED	0	1	0	1	1	1	loss of smell and taste, fatigue, congestion, headache
1048	NA	REDACTED	2	1	NA	NA	REDACTED	REDACTED	2	REDACTED	1	Yes	[document]	REDACTED	REDACTED	11:39:00	2	REDACTED	2	REDACTED	REDACTED	47	Female	1	No	1	0	0	0	0	0	0	0	0	New Jersey	REDACTED	0	1	0	0	REDACTED	REDACTED	1	1	1	1	1	1	body aches, shakes, lethargy, no taste, no smell, loss of appetite
1055	NA	REDACTED	2	1	NA	NA	REDACTED	REDACTED	2	REDACTED	1	Yes	[document]	REDACTED	REDACTED	11:45:00	2	REDACTED	2	REDACTED	REDACTED	32	Female	0	No	0	1	0	0	0	0	0	0	0	NY	REDACTED	0	1	0	0	REDACTED	REDACTED	1	1	0	1	0	0
1076	NA	REDACTED	2	1	NA	NA	REDACTED	REDACTED	2	REDACTED	1	Yes	[document]	REDACTED	REDACTED	12:08:00	2	REDACTED	2	REDACTED	REDACTED	40	Female	1	No	1	0	0	0	0	0	0	0	0	NY	REDACTED	0	0	1	0	REDACTED	REDACTED	0	1	1	1	0	1	Body aches, lung tenderness, headaches
1083	NA	REDACTED	2	1	NA	NA	REDACTED	REDACTED	2	REDACTED	1	Yes	[document]	REDACTED	REDACTED	13:08:00	2	REDACTED	2	REDACTED	REDACTED	24	Female	0	No	1	0	0	0	0	0	0	0	0	NY	REDACTED	0	1	0	0	REDACTED	REDACTED	1	0	1	0	0	1	Severe Migranes, Severe Body Aches, Fatigue
1084	NA	REDACTED	2	1	NA	NA	REDACTED	REDACTED	2	REDACTED	1	Yes	[document]	REDACTED	REDACTED	11:55:00	2	REDACTED	2	REDACTED	REDACTED	35	Female	0	No	1	0	0	0	0	0	0	0	0	New York	REDACTED	1	0	0	0	REDACTED	REDACTED	1	1	1	1	1	1	Body aches, loss of taste and smell
1088	NA	REDACTED	2	1	NA	NA	REDACTED	REDACTED	2	REDACTED	1	Yes	[document]	REDACTED	REDACTED	14:53:00	2	REDACTED	2	REDACTED	REDACTED	30	Female	0	No	1	0	0	0	0	0	0	0	0	NY	REDACTED	0	1	0	0	REDACTED	REDACTED	1	1	1	0	0	1	Loss of smell and taste, pink eye
1096	NA	REDACTED	2	1	NA	NA	REDACTED	REDACTED	2	REDACTED	1	Yes	[document]	REDACTED	REDACTED	13:23:00	2	REDACTED	2	REDACTED	REDACTED	61	Female	0	No	1	0	0	0	0	0	0	0	0	NY	REDACTED	0	0	1	0	REDACTED	REDACTED	0	1	1	1	0	1	sudden overwhelming fatigue, chills and body aches
1099	NA	REDACTED	2	1	NA	NA	REDACTED	REDACTED	2	REDACTED	1	Yes	[document]	REDACTED	REDACTED	11:56:00	2	REDACTED	2	REDACTED	REDACTED	45	Female	1	No	1	0	0	0	0	0	0	0	0	new york	REDACTED	1	0	0	0	REDACTED	REDACTED	0	1	0	1	0	0
1107	NA	REDACTED	2	1	NA	NA	REDACTED	REDACTED	2	REDACTED	1	Yes	[document]	REDACTED	REDACTED	13:07:00	2	REDACTED	2	REDACTED	REDACTED	46	Female	1	No	1	0	0	0	0	0	0	0	0	NY	REDACTED	1	0	0	0	REDACTED	REDACTED	1	1	1	0	0	1	Weakness, muscle pains, fatigue
1108	NA	REDACTED	2	1	NA	NA	REDACTED	REDACTED	2	REDACTED	1	Yes	[document]	REDACTED	REDACTED	11:59:00	2	REDACTED	2	REDACTED	REDACTED	40	Male	NA	No	1	0	0	0	0	0	0	0	0	NY	REDACTED	0	1	0	0	REDACTED	REDACTED	1	0	1	1	0	1	loss of appetite, food tasted terrible
1142	NA	REDACTED	2	1	NA	NA	REDACTED	REDACTED	2	REDACTED	1	Yes	[document]	REDACTED	REDACTED	12:25:00	2	REDACTED	2	REDACTED	REDACTED	63	Female	1	No	1	0	0	0	0	0	0	0	0	NY	REDACTED	1	0	0	0	REDACTED	REDACTED	1	1	0	0	1	1	headache, body ache, nausea
1203	NA	REDACTED	2	1	NA	NA	REDACTED	REDACTED	2	REDACTED	1	Yes	[document]	REDACTED	REDACTED	13:39:00	2	REDACTED	2	REDACTED	REDACTED	57	Male	NA	No	1	0	0	0	0	0	0	0	0	NY	REDACTED	0	1	0	0	REDACTED	REDACTED	1	1	1	0	0	0
1212	NA	REDACTED	2	1	NA	NA	REDACTED	REDACTED	2	REDACTED	1	Yes	[document]	REDACTED	REDACTED	12:39:00	2	REDACTED	2	REDACTED	REDACTED	43	Female	1	No	1	0	0	0	0	0	0	0	0	NY	REDACTED	1	0	0	0	REDACTED	REDACTED	1	1	1	0	1	1	Lack of smell/taste, malaise/fatigue
1219	NA	REDACTED	2	1	NA	NA	REDACTED	REDACTED	2	REDACTED	1	Yes	[document]	REDACTED	REDACTED	13:10:00	2	REDACTED	2	REDACTED	REDACTED	40	Female	0	No	0	1	0	0	0	0	0	1	0	NY	REDACTED	0	1	0	0	REDACTED	REDACTED	1	1	0	0	0	1	Anosmia
1222	NA	REDACTED	2	1	NA	NA	REDACTED	REDACTED	2	REDACTED	1	Yes	[document]	REDACTED	REDACTED	10:13:00	2	REDACTED	2	REDACTED	REDACTED	25	Male	NA	No	1	0	0	0	0	0	0	0	0	NY	REDACTED	0	0	1	0	REDACTED	REDACTED	1	1	1	1	0	0
1229	NA	REDACTED	2	1	NA	NA	REDACTED	REDACTED	2	REDACTED	1	Yes	[document]	REDACTED	REDACTED	12:38:00	2	REDACTED	2	REDACTED	REDACTED	28	Male	NA	No	1	0	0	0	0	0	0	0	0		REDACTED	1	0	0	0	REDACTED	REDACTED	1	1	0	0	1	0
1236	NA	REDACTED	2	1	NA	NA	REDACTED	REDACTED	2	REDACTED	1	Yes	[document]	REDACTED	REDACTED	13:35:00	2	REDACTED	2	REDACTED	REDACTED	61	Female	0	No	1	0	0	0	0	0	0	0	0	NY	REDACTED	0	1	0	0	REDACTED	REDACTED	1	1	0	1	1	1	I cannot smell or taste anything
1242	NA	REDACTED	2	1	NA	NA	REDACTED	REDACTED	2	REDACTED	1	Yes	[document]	REDACTED	REDACTED	14:46:00	2	REDACTED	2	REDACTED	REDACTED	61	Female	1	No	1	0	0	0	0	0	0	0	0	NY	REDACTED	1	0	0	0	REDACTED	REDACTED	0	1	0	0	0	1	congestion,headache, loss of smell, lungs ache
1243	NA	REDACTED	2	1	NA	NA	REDACTED	REDACTED	2	REDACTED	1	Yes	[document]	REDACTED	REDACTED	00:38:00	2	REDACTED	0	REDACTED	REDACTED	29	Female	0	No	0	0	0	0	0	0	0	1	0	New York	REDACTED	1	0	0	0	REDACTED	REDACTED	1	1	0	0	0	1	chills, nigh sweats, runny nose, sneezing, nasal congestion, headache, loss of taste, loss of smell
1253	NA	REDACTED	2	1	NA	NA	REDACTED	REDACTED	2	REDACTED	1	Yes	[document]	REDACTED	REDACTED	14:13:00	2	REDACTED	2	REDACTED	REDACTED	37	Female	1	No	1	0	0	0	0	0	0	0	0	NY	REDACTED	0	1	0	0	REDACTED	REDACTED	0	1	0	1	1	1	Loss of sense of smell and taste
1254	NA	REDACTED	2	1	NA	NA	REDACTED	REDACTED	2	REDACTED	1	Yes	[document]	REDACTED	REDACTED	12:50:00	2	REDACTED	2	REDACTED	REDACTED	56	Female	0	No	1	0	0	0	0	0	0	0	0	NY	REDACTED	0	1	0	0	REDACTED	REDACTED	1	1	0	0	0	1	Chills, fatigue, aches, sense of taste altered
1265	NA	REDACTED	2	1	NA	NA	REDACTED	REDACTED	2	REDACTED	1	Yes	[document]	REDACTED	REDACTED	20:50:00	2	REDACTED	2	REDACTED	REDACTED	47	Male	NA	No	1	0	0	0	0	0	0	0	0	NY	REDACTED	0	1	0	0	REDACTED	REDACTED	1	0	0	1	1	0
1282	NA	REDACTED	2	1	NA	NA	REDACTED	REDACTED	2	REDACTED	1	Yes	[document]	REDACTED	REDACTED	13:44:00	2	REDACTED	2	REDACTED	REDACTED	27	Male	NA	No	1	0	0	0	0	0	0	0	0	NY	REDACTED	0	0	1	0	REDACTED	REDACTED	1	1	0	1	0	1	No taste smell
1288	NA	REDACTED	2	1	NA	NA	REDACTED	REDACTED	2	REDACTED	1	Yes	[document]	REDACTED	REDACTED	15:16:00	2	REDACTED	2	REDACTED	REDACTED	40	Female	1	No	0	0	1	0	0	0	0	0	0	NJ	REDACTED	0	0	1	0	REDACTED	REDACTED	0	0	0	1	0	1	Body & Joint Aches, Chills, Headache, Severe Eye Pain, Mild Chest Pain, Mild Sore Throat, Extreme Fatigue, Extreme Skin Sensitivity
1292	NA	REDACTED	2	1	NA	NA	REDACTED	REDACTED	2	REDACTED	1	Yes	[document]	REDACTED	REDACTED	18:34:00	2	REDACTED	2	REDACTED	REDACTED	34	Female	0	No	1	0	0	0	0	0	0	0	0		REDACTED	0	0	1	0	REDACTED	REDACTED	0	0	0	0	0	1	REDACTED
1308	NA	REDACTED	2	1	NA	NA	REDACTED	REDACTED	2	REDACTED	1	Yes	[document]	REDACTED	REDACTED	09:04:00	2	REDACTED	2	REDACTED	REDACTED	28	Female	0	No	1	0	0	0	0	0	0	0	0	NY	REDACTED	0	0	1	0	REDACTED	REDACTED	1	1	0	0	1	0
1309	NA	REDACTED	2	1	3	NA	REDACTED	REDACTED	2	REDACTED	1	Yes	[document]	REDACTED	REDACTED	20:42:00	2	REDACTED	2	REDACTED	REDACTED	36	Female	1	No	1	0	0	0	0	0	0	0	0	NY	REDACTED	0	0	1	0	REDACTED	REDACTED	1	1	1	1	0	0
1310	NA	REDACTED	2	1	NA	NA	REDACTED	REDACTED	2	REDACTED	1	Yes	[document]	REDACTED	REDACTED	11:31:00	2	REDACTED	2	REDACTED	REDACTED	35	Male	NA	No	1	0	0	0	0	0	0	0	0	Ny	REDACTED	0	0	1	0	REDACTED	REDACTED	1	1	0	0	1	1	Loss of smell and taste;
1323	NA	REDACTED	2	1	NA	NA	REDACTED	REDACTED	2	REDACTED	1	Yes	[document]	REDACTED	REDACTED	21:03:00	2	REDACTED	2	REDACTED	REDACTED	40	Female	0	No	1	0	0	0	0	0	0	0	0	NY	REDACTED	0	0	1	0	REDACTED	REDACTED	1	1	1	1	0	0
1347	NA	REDACTED	2	1	NA	NA	REDACTED	REDACTED	2	REDACTED	1	Yes	[document]	REDACTED	REDACTED	22:28:00	2	REDACTED	0	REDACTED	REDACTED	51	Female	1	No	1	0	0	0	0	0	0	0	0	New Jersey	REDACTED	1	0	0	0	REDACTED	REDACTED	1	1	1	0	1	1	Unable to taste or smell
1415	NA	REDACTED	2	NA	NA	NA	REDACTED	REDACTED	0	REDACTED	1	Yes	[document]	REDACTED	REDACTED	20:32:00	2	REDACTED	0	REDACTED	REDACTED	30	Female	0	No	1	0	0	0	0	0	0	1	0		REDACTED	0	0	1	0	REDACTED	REDACTED	1	1	0	0	0	1	Loss of smell and taste
1425	NA	REDACTED	2	1	NA	NA	REDACTED	REDACTED	2	REDACTED	1	Yes	[document]	REDACTED	REDACTED	08:29:00	2	REDACTED	0	REDACTED	REDACTED	41	Female	1	No	1	0	0	0	0	0	0	0	0	NY	REDACTED	0	0	1	0	REDACTED	REDACTED	1	0	0	1	1	1	Loss of sense of taste
1431	NA	REDACTED	2	1	NA	NA	REDACTED	REDACTED	2	REDACTED	1	Yes	[document]	REDACTED	REDACTED	04:57:00	2	REDACTED	0	REDACTED	REDACTED	63	Male	NA	No	1	0	0	0	0	0	0	0	0	NY	REDACTED	1	0	0	0	REDACTED	REDACTED	0	0	0	0	1	1	Fatigue
1432	NA	REDACTED	2	1	NA	NA	REDACTED	REDACTED	2	REDACTED	1	Yes	[document]	REDACTED	REDACTED	08:06:00	2	REDACTED	0	REDACTED	REDACTED	39	Female	1	No	1	0	0	0	0	0	0	0	0	NY	REDACTED	0	1	0	0	REDACTED	REDACTED	1	1	0	1	0	1	conjunctivitis, extreme fatigue
1434	NA	REDACTED	2	1	NA	NA	REDACTED	REDACTED	2	REDACTED	1	Yes	[document]	REDACTED	REDACTED	06:55:00	2	REDACTED	0	REDACTED	REDACTED	32	Female	0	No	1	0	0	0	0	0	0	0	0	NY	REDACTED	1	0	0	0	REDACTED	REDACTED	1	1	0	1	1	1	Chills, headache
1437	NA	REDACTED	2	1	NA	NA	REDACTED	REDACTED	2	REDACTED	1	Yes	[document]	REDACTED	REDACTED	08:29:00	2	REDACTED	0	REDACTED	REDACTED	45	Female	1	No	0	0	0	0	0	0	0	1	0	NJ	REDACTED	0	0	1	0	REDACTED	REDACTED	1	0	0	0	1	1	chill, fatigue
1458	NA	REDACTED	2	NA	NA	NA	REDACTED	REDACTED	0	REDACTED	1	Yes	[document]	REDACTED	REDACTED	14:50:00	2	REDACTED	0	REDACTED	REDACTED	50	Female	1	No	1	0	0	0	0	0	0	0	0	New York	REDACTED	0	1	0	0	REDACTED	REDACTED	1	1	0	0	0	1	Anorexia, Loss of Smell, body aches
1506	NA	REDACTED	2	NA	NA	NA	REDACTED	REDACTED	0	REDACTED	1	Yes	[document]	REDACTED	REDACTED	15:56:00	2	REDACTED	0	REDACTED	REDACTED	31	Female	0	No	1	0	0	0	0	0	0	0	0		REDACTED	0	0	1	0	REDACTED	REDACTED	1	0	0	0	0	1	Lost sense of smell and taste
1521	NA	REDACTED	2	1	NA	NA	REDACTED	REDACTED	2	REDACTED	1	Yes	[document]	REDACTED	REDACTED	04:13:00	2	REDACTED	0	REDACTED	REDACTED	60	Female	0	No	1	0	0	0	0	0	0	0	0	NY	REDACTED	0	1	0	0	REDACTED	REDACTED	1	1	0	1	1	1	Lost taste & smell, bad headache runny nose
1551	NA	REDACTED	2	1	NA	NA	REDACTED	REDACTED	2	REDACTED	1	Yes	[document]	REDACTED	REDACTED	08:59:00	2	REDACTED	0	REDACTED	REDACTED	51	Female	0	No	1	0	0	0	0	0	0	0	0	NY	REDACTED	1	0	0	0	REDACTED	REDACTED	1	1	1	1	0	1	Vomiting
1567	NA	REDACTED	2	1	NA	NA	REDACTED	REDACTED	2	REDACTED	1	Yes	[document]	REDACTED	REDACTED	09:47:00	2	REDACTED	0	REDACTED	REDACTED	30	Female	0	No	1	0	0	0	0	0	0	0	0	NY	REDACTED	0	1	0	0	REDACTED	REDACTED	0	1	1	1	0	1	Pink-eye-like swelling of right eye, loss of smell, nausea, chills
1591	NA	REDACTED	2	1	NA	NA	REDACTED	REDACTED	2	REDACTED	1	Yes	[document]	REDACTED	REDACTED	09:23:00	2	REDACTED	0	REDACTED	REDACTED	42	Female	0	No	1	0	0	0	0	0	0	0	0	NY	REDACTED	0	1	0	0	REDACTED	REDACTED	1	1	1	1	1	1	No smell, headache.
1600	NA	REDACTED	2	1	NA	NA	REDACTED	REDACTED	2	REDACTED	1	Yes	[document]	REDACTED	REDACTED	10:12:00	2	REDACTED	0	REDACTED	REDACTED	33	Female	0	No	1	0	0	0	0	0	0	0	0	NY	REDACTED	0	0	1	0	REDACTED	REDACTED	1	0	1	1	1	0
1603	NA	REDACTED	2	1	NA	NA	REDACTED	REDACTED	2	REDACTED	1	Yes	[document]	REDACTED	REDACTED	05:05:00	2	REDACTED	0	REDACTED	REDACTED	50	Male	NA	No	1	0	0	0	0	0	0	0	0	NY	REDACTED	0	1	0	0	REDACTED	REDACTED	1	0	1	1	1	0
1608	NA	REDACTED	2	NA	NA	NA	REDACTED	REDACTED	0	REDACTED	1	Yes	[document]	REDACTED	REDACTED	14:07:00	2	REDACTED	0	REDACTED	REDACTED	27	Male	NA	No	1	0	0	0	0	0	0	0	0	New York	REDACTED	0	0	1	0	REDACTED	REDACTED	0	0	1	1	0	1	headache, fatigue
1623	NA	REDACTED	2	NA	NA	NA	REDACTED	REDACTED	0	REDACTED	1	Yes	[document]	REDACTED	REDACTED	19:45:00	2	REDACTED	0	REDACTED	REDACTED	61	Female	1	No	1	0	0	0	0	0	0	0	0	New York	REDACTED	1	0	0	0	REDACTED	REDACTED	1	1	1	0	0	1	Chills, aches, nausea, agnosia
1624	NA	REDACTED	2	NA	NA	NA	REDACTED	REDACTED	0	REDACTED	1	Yes	[document]	REDACTED	REDACTED	14:26:00	2	REDACTED	0	REDACTED	REDACTED	40	Female	1	No	1	0	0	0	0	0	0	0	0	New York	REDACTED	0	1	0	0	REDACTED	REDACTED	0	0	0	0	1	1	Aches, hot flashes, loss of smell and taste and general malaise
1628	NA	REDACTED	2	NA	NA	NA	REDACTED	REDACTED	0	REDACTED	1	Yes	[document]	REDACTED	REDACTED	20:27:00	2	REDACTED	0	REDACTED	REDACTED	60	Male	NA	No	1	0	0	0	0	0	0	0	0	New York	REDACTED	0	1	0	0	REDACTED	REDACTED	1	0	0	0	0	0
1645	NA	REDACTED	2	NA	NA	NA	REDACTED	REDACTED	0	REDACTED	1	Yes	[document]	REDACTED	REDACTED	14:40:00	2	REDACTED	0	REDACTED	REDACTED	33	Female	0	No	1	0	0	0	0	0	0	0	0	NY	REDACTED	1	0	0	0	REDACTED	REDACTED	1	1	0	0	1	1	loss of sense of smell and taste, headache, nausea, runny nose, loss of appetite, chest tightness,
1650	NA	REDACTED	2	NA	NA	NA	REDACTED	REDACTED	0	REDACTED	1	Yes	[document]	REDACTED	REDACTED	14:55:00	2	REDACTED	0	REDACTED	REDACTED	55	Female	1	No	1	0	0	0	0	0	0	0	0	NY	REDACTED	0	1	0	0	REDACTED	REDACTED	0	1	0	1	1	1	Head aches, fatigue
1657	NA	REDACTED	2	NA	NA	NA	REDACTED	REDACTED	0	REDACTED	1	Yes	[document]	REDACTED	REDACTED	14:41:00	2	REDACTED	0	REDACTED	REDACTED	33	Female	NA	No	1	0	0	0	0	0	0	0	0	NY	REDACTED	0	1	0	0	REDACTED	REDACTED	1	1	0	0	1	1	Lost of taste and smell
1684	NA	REDACTED	2	NA	NA	NA	REDACTED	REDACTED	0	REDACTED	1	Yes	[document]	REDACTED	REDACTED	16:12:00	2	REDACTED	0	REDACTED	REDACTED	58	Female	1	No	1	0	0	0	0	0	0	0	0	NY	REDACTED	1	0	0	0	REDACTED	REDACTED	1	1	0	0	0	0
1692	NA	REDACTED	2	NA	NA	NA	REDACTED	REDACTED	0	REDACTED	1	Yes	[document]	REDACTED	REDACTED	14:51:00	2	REDACTED	0	REDACTED	REDACTED	43	Male	NA	No	1	0	0	0	0	0	0	0	0	NJ	REDACTED	0	1	0	0	REDACTED	REDACTED	1	1	0	1	0	1	Loss of sense of smell
1713	NA	REDACTED	2	NA	NA	NA	REDACTED	REDACTED	0	REDACTED	1	Yes	[document]	REDACTED	REDACTED	17:09:00	2	REDACTED	0	REDACTED	REDACTED	43	Female	0	No	1	0	0	0	0	0	0	0	0	NY	REDACTED	1	0	0	0	REDACTED	REDACTED	1	1	1	0	0	0
1724	NA	REDACTED	2	1	NA	NA	REDACTED	REDACTED	2	REDACTED	1	Yes	[document]	REDACTED	REDACTED	15:27:00	2	REDACTED	0	REDACTED	REDACTED	38	Female	0	No	1	0	0	0	0	0	0	0	0	NY	REDACTED	0	1	0	0	REDACTED	REDACTED	0	1	1	1	0	1	loss of appetite, aches, chills/sweaty, headache, unable to talk, temp not above 99.5
1726	NA	REDACTED	2	NA	NA	NA	REDACTED	REDACTED	0	REDACTED	1	Yes	[document]	REDACTED	REDACTED	20:32:00	2	REDACTED	0	REDACTED	REDACTED	65	Female	1	No	1	0	0	0	0	0	0	0	0	Ny	REDACTED	1	0	0	0	REDACTED	REDACTED	1	1	0	1	1	0
1743	NA	REDACTED	2	NA	NA	NA	REDACTED	REDACTED	0	REDACTED	1	Yes	[document]	REDACTED	REDACTED	02:15:00	2	REDACTED	0	REDACTED	REDACTED	48	Female	1	No	1	0	0	0	0	0	0	0	0	NY	REDACTED	0	1	0	0	REDACTED	REDACTED	1	1	1	1	1	1	Loss of Smell and Taste
1775	NA	REDACTED	2	NA	NA	NA	REDACTED	REDACTED	0	REDACTED	1	Yes	[document]	REDACTED	REDACTED	21:16:00	2	REDACTED	0	REDACTED	REDACTED	30	Male	NA	No	1	0	0	0	0	0	0	0	0		REDACTED	0	1	0	0	REDACTED	REDACTED	1	1	0	0	0	0
1777	NA	REDACTED	2	NA	NA	NA	REDACTED	REDACTED	0	REDACTED	1	Yes	[document]	REDACTED	REDACTED	16:32:00	2	REDACTED	0	REDACTED	REDACTED	36	Male	NA	No	0	0	1	0	0	0	0	0	0	NY	REDACTED	1	0	0	0	REDACTED	REDACTED	1	1	1	0	1	1	Headache, Body Aches, loss of taste
1803	NA	REDACTED	2	NA	NA	NA	REDACTED	REDACTED	0	REDACTED	1	Yes	[document]	REDACTED	REDACTED	23:21:00	2	REDACTED	0	REDACTED	REDACTED	29	Male	NA	No	1	0	0	0	0	0	0	0	0	New York	REDACTED	1	0	0	0	REDACTED	REDACTED	1	1	0	0	0	0
1830	NA	REDACTED	2	NA	NA	NA	REDACTED	REDACTED	0	REDACTED	1	Yes	[document]	REDACTED	REDACTED	22:13:00	2	REDACTED	0	REDACTED	REDACTED	44	Male	NA	No	0	1	0	0	0	0	0	0	0	NY	REDACTED	0	1	0	0	REDACTED	REDACTED	0	1	0	0	0	1	nasal/chest congestion, aches
1842	NA	REDACTED	2	NA	NA	NA	REDACTED	REDACTED	0	REDACTED	1	Yes	[document]	REDACTED	REDACTED	22:09:00	2	REDACTED	0	REDACTED	REDACTED	29	Male	NA	No	1	0	0	0	0	0	0	0	0	NY	REDACTED	0	0	1	0	REDACTED	REDACTED	1	1	1	1	0	0
1850	NA	REDACTED	2	NA	NA	NA	REDACTED	REDACTED	0	REDACTED	1	Yes	[document]	REDACTED	REDACTED	23:26:00	2	REDACTED	0	REDACTED	REDACTED	48	Female	1	No	1	0	0	0	0	0	0	0	0	Ny	REDACTED	0	1	0	0	REDACTED	REDACTED	1	1	0	1	0	1	Headache, congestion, achy ness, fatigue
1931	NA	REDACTED	2	NA	NA	NA	REDACTED	REDACTED	0	REDACTED	1	Yes	[document]	REDACTED	REDACTED	08:37:00	2	REDACTED	0	REDACTED	REDACTED	59	Male	NA	No	0	1	0	0	0	0	0	0	0	NY	REDACTED	0	1	0	0	REDACTED	REDACTED	1	1	1	1	0	0
1980	NA	REDACTED	2	NA	NA	NA	REDACTED	REDACTED	0	REDACTED	1	Yes	[document]	REDACTED	REDACTED	18:15:00	2	REDACTED	0	REDACTED	REDACTED	67	Female	1	No	1	0	0	0	0	0	0	0	0	NY	REDACTED	0	0	1	0	REDACTED	REDACTED	0	0	1	0	1	1	Horrific headaches...Exhaustion...(prior to the diarrhea)
1991	NA	REDACTED	2	NA	NA	NA	REDACTED	REDACTED	0	REDACTED	1	Yes	[document]	REDACTED	REDACTED	13:28:00	2	REDACTED	0	REDACTED	REDACTED	55	Female	1	No	1	0	0	0	0	0	0	0	0	new york	REDACTED	0	1	0	0	REDACTED	REDACTED	1	1	0	1	0	1	dry nasal passages and throat and eye
1998	NA	REDACTED	2	NA	NA	NA	REDACTED	REDACTED	0	REDACTED	1	Yes	[document]	REDACTED	REDACTED	17:38:00	2	REDACTED	0	REDACTED	REDACTED	55	Female	1	No	1	0	0	0	0	0	0	0	0	NY	REDACTED	0	1	0	0	REDACTED	REDACTED	1	0	0	1	0	1	Loss of smell and teste
2003	NA	REDACTED	2	NA	NA	NA	REDACTED	REDACTED	0	REDACTED	1	Yes	[document]	REDACTED	REDACTED	10:04:00	2	REDACTED	0	REDACTED	REDACTED	38	Male	NA	No	0	1	0	0	0	0	0	0	0	NY	REDACTED	1	0	0	0	REDACTED	REDACTED	0	0	0	0	0	1	Runny nose, anosmia, ageusia
2004	NA	REDACTED	2	NA	NA	NA	REDACTED	REDACTED	0	REDACTED	1	Yes	[document]	REDACTED	REDACTED	11:03:00	2	REDACTED	0	REDACTED	REDACTED	37	Female	0	No	1	0	0	0	0	0	0	0	0	NY	REDACTED	0	1	0	0	REDACTED	REDACTED	1	1	0	0	1	1	Lung pain, racing heart, loss of smell, extreme fatigue, water tasted sweet (during high-fever days)
2009	NA	REDACTED	2	NA	NA	NA	REDACTED	REDACTED	0	REDACTED	1	Yes	[document]	REDACTED	REDACTED	11:32:00	2	REDACTED	0	REDACTED	REDACTED	29	Male	NA	No	1	0	0	0	0	0	0	0	0	NY	REDACTED	1	0	0	0	REDACTED	REDACTED	1	0	0	0	1	0
2018	NA	REDACTED	2	NA	NA	NA	REDACTED	REDACTED	0	REDACTED	1	Yes	[document]	REDACTED	REDACTED	11:31:00	2	REDACTED	0	REDACTED	REDACTED	48	Female	NA	Yes	1	0	0	0	0	0	0	0	0	NY	REDACTED	0	1	0	0	REDACTED	REDACTED	1	1	1	0	0	0
2029	NA	REDACTED	2	NA	NA	NA	REDACTED	REDACTED	0	REDACTED	1	Yes	[document]	REDACTED	REDACTED	20:06:00	2	REDACTED	0	REDACTED	REDACTED	32	Male	NA	No	1	0	0	0	0	0	0	0	0	NY	REDACTED	0	0	1	0	REDACTED	REDACTED	1	0	0	1	0	1	No smell or taste
2044	NA	REDACTED	2	NA	NA	NA	REDACTED	REDACTED	0	REDACTED	1	Yes	[document]	REDACTED	REDACTED	14:53:00	2	REDACTED	0	REDACTED	REDACTED	56	Female	NA	No	1	0	0	0	0	0	0	0	0	NY	REDACTED	0	1	0	0	REDACTED	REDACTED	1	1	0	0	0	1	Slight burning at the top of my lungs
2049	NA	REDACTED	2	NA	NA	NA	REDACTED	REDACTED	0	REDACTED	1	Yes	[document]	REDACTED	REDACTED	15:08:00	2	REDACTED	0	REDACTED	REDACTED	28	Female	0	No	1	0	0	0	0	0	0	0	0		REDACTED	0	1	0	0	REDACTED	REDACTED	0	0	0	0	0	1	REDACTED
2053	NA	REDACTED	2	NA	NA	NA	REDACTED	REDACTED	0	REDACTED	1	Yes	[document]	REDACTED	REDACTED	09:53:00	2	REDACTED	0	REDACTED	REDACTED	62	Female	1	No	1	0	0	0	0	0	0	0	0	NY	REDACTED	0	1	0	0	REDACTED	REDACTED	1	0	1	0	1	1	Nausea
2110	NA	REDACTED	2	NA	NA	NA	REDACTED	REDACTED	0	REDACTED	1	Yes	[document]	REDACTED	REDACTED	13:04:00	2	REDACTED	0	REDACTED	REDACTED	45	Male	NA	No	1	0	0	0	0	0	0	0	0	NY	REDACTED	1	0	0	0	REDACTED	REDACTED	1	0	0	0	0	1	Loss of smell. Aches.
2115	NA	REDACTED	2	NA	NA	NA	REDACTED	REDACTED	0	REDACTED	1	Yes	[document]	REDACTED	REDACTED	13:20:00	2	REDACTED	0	REDACTED	REDACTED	47	Female	1	No	1	0	0	0	0	0	0	0	0	NY	REDACTED	0	1	0	0	REDACTED	REDACTED	1	1	1	1	0	1	lost all sense of smell and taste; was also dizzy and got intermittent chills. and was very, very achy (body aches all over) and exhausted throughout.
2117	NA	REDACTED	2	NA	NA	NA	REDACTED	REDACTED	0	REDACTED	1	Yes	[document]	REDACTED	REDACTED	17:45:00	2	REDACTED	0	REDACTED	REDACTED	35	Female	0	No	0	1	0	0	0	0	0	0	0	Ny	REDACTED	1	0	0	0	REDACTED	REDACTED	1	0	0	0	0	1	Loss of smell, body aches, exhaustiom
2124	NA	REDACTED	2	NA	NA	NA	REDACTED	REDACTED	0	REDACTED	1	Yes	[document]	REDACTED	REDACTED	13:43:00	2	REDACTED	0	REDACTED	REDACTED	41	Male	NA	No	1	0	0	0	0	0	0	0	0	NY	REDACTED	1	0	0	0	REDACTED	REDACTED	0	1	0	1	0	1	blood pressure spikes, wheeziness, heavy feeling in chest, loss of energy and appetite
2144	NA	REDACTED	2	NA	NA	NA	REDACTED	REDACTED	0	REDACTED	1	Yes	[document]	REDACTED	REDACTED	09:07:00	2	REDACTED	0	REDACTED	REDACTED	46	Female	0	No	1	0	0	0	0	0	0	0	0	NY	REDACTED	1	0	0	0	REDACTED	REDACTED	1	1	1	1	1	1	loss of smell, impaired taste, nausea, headache, fatigue, heartburn/reflux-like sensations, body/skin sensitivity/aches, nasal congestion, sneezing
2160	NA	REDACTED	2	NA	NA	NA	REDACTED	REDACTED	0	REDACTED	1	Yes	[document]	REDACTED	REDACTED	20:17:00	2	REDACTED	0	REDACTED	REDACTED	31	Female	0	No	1	0	0	0	0	0	0	0	0	Ny	REDACTED	1	0	0	0	REDACTED	REDACTED	0	1	1	1	0	0
2183	NA	REDACTED	2	NA	NA	NA	REDACTED	REDACTED	0	REDACTED	1	Yes	[document]	REDACTED	REDACTED	00:30:00	2	REDACTED	0	REDACTED	REDACTED	37	Male	NA	No	1	0	1	0	0	0	0	0	0	NY	REDACTED	0	0	1	0	REDACTED	REDACTED	1	0	0	0	0	1	Congestion
2337	NA	REDACTED	2	NA	NA	NA	REDACTED	REDACTED	0	REDACTED	1	Yes	[document]	REDACTED	REDACTED	18:24:00	2	REDACTED	0	REDACTED	REDACTED	38	Female	0	No	0	0	0	0	0	0	0	1	0	NY	REDACTED	0	1	0	0	REDACTED	REDACTED	0	1	0	1	0	1	Loss of taste and smell
2516	NA	REDACTED	2	NA	NA	NA	REDACTED	REDACTED	0	REDACTED	1	Yes	[document]	REDACTED	REDACTED	08:17:00	2	REDACTED	0	REDACTED	REDACTED	57	Male	NA	Yes	0	0	0	0	0	0	0	0	0	NY	REDACTED	1	0	0	0	REDACTED	REDACTED	1	1	0	0	0	0
2592	NA	REDACTED	2	NA	NA	NA	REDACTED	REDACTED	0	REDACTED	1	Yes	[document]	REDACTED	REDACTED	01:28:00	2	REDACTED	0	REDACTED	REDACTED	31	Male	NA	No	1	0	0	0	0	0	0	0	0	NY	REDACTED	0	1	0	0	REDACTED	REDACTED	1	1	1	0	0	1	Loss of smell and taste
2620	NA	REDACTED	2	NA	NA	NA	REDACTED	REDACTED	0	REDACTED	1	Yes	[document]	REDACTED	REDACTED	16:15:00	2	REDACTED	0	REDACTED	REDACTED	46	Male	NA	No	1	0	0	0	0	0	0	0	0	NY	REDACTED	1	0	0	0	REDACTED	REDACTED	1	1	0	1	0	1	Chills
2722	NA	REDACTED	2	NA	NA	NA	REDACTED	REDACTED	0	REDACTED	2	Yes	[document]	REDACTED	REDACTED	17:54:00	2	REDACTED	0	REDACTED	REDACTED	46	Female	0	Yes	1	0	0	0	0	0	0	0	0		REDACTED	0	0	1	0	REDACTED	REDACTED	1	1	1	0	1	1	myalgias, anosmia, loss of taste, fatigue
2828	NA	REDACTED	2	NA	NA	NA	REDACTED	REDACTED	0	REDACTED	1	Yes	[document]	REDACTED	REDACTED	21:46:00	2	REDACTED	0	REDACTED	REDACTED	23	Male	NA	No	1	0	0	0	0	0	0	0	0	NY	REDACTED	1	0	0	0	REDACTED	REDACTED	1	1	0	0	0	1	Nausea, headache
2870	NA	REDACTED	2	NA	NA	NA	REDACTED	REDACTED	0	REDACTED	1	Yes	[document]	REDACTED	REDACTED	11:30:00	2	REDACTED	0	REDACTED	REDACTED	23	Female	0	Yes	1	0	0	0	0	0	0	0	0		REDACTED	0	1	0	0	REDACTED	REDACTED	1	0	1	0	1	1	loss of taste and smell, headache, body ache
2871	NA	REDACTED	2	NA	NA	NA	REDACTED	REDACTED	0	REDACTED	1	Yes	[document]	REDACTED	REDACTED	19:22:00	2	REDACTED	0	REDACTED	REDACTED	56	Female	1	No	1	0	0	0	0	0	0	0	0	NY	REDACTED	0	0	1	0	REDACTED	REDACTED	1	0	0	0	0	1	fatigue for one week, exercise intolerance
2872	NA	REDACTED	2	NA	NA	NA	REDACTED	REDACTED	0	REDACTED	1	Yes	[document]	REDACTED	REDACTED	00:06:00	2	REDACTED	0	REDACTED	REDACTED	60	Male	NA	Yes	0	0	0	0	0	0	0	0	0	NY	REDACTED	1	0	0	0	REDACTED	REDACTED	1	1	1	1	1	0
2893	NA	REDACTED	2	NA	NA	NA	REDACTED	REDACTED	0	REDACTED	1	Yes	[document]	REDACTED	REDACTED	13:51:00	2	REDACTED	0	REDACTED	REDACTED	29	Female	0	No	1	0	0	0	0	0	0	0	0		REDACTED	0	0	1	0	REDACTED	REDACTED	1	1	0	0	0	1	Muccus, Congestion, Anosmia, Ageusia Head Ache
2911	NA	REDACTED	2	NA	NA	NA	REDACTED	REDACTED	0	REDACTED	1	Yes	[document]	REDACTED	REDACTED	09:11:00	2	REDACTED	0	REDACTED	REDACTED	38	Female	1	No	1	0	0	0	0	0	0	0	0	NY	REDACTED	0	0	1	0	REDACTED	REDACTED	1	1	0	1	0	1	nausea, headache, body aches, chest tightness and mild pain
2983	NA	REDACTED	2	NA	NA	NA	REDACTED	REDACTED	0	REDACTED	1	Yes	[document]	REDACTED	REDACTED	13:38:00	2	REDACTED	0	REDACTED	REDACTED	26	Female	0	No	1	0	0	0	0	0	0	0	0	NY	REDACTED	0	0	1	0	REDACTED	REDACTED	1	1	1	0	1	1	Loss of sense of taste and smell, headaches, body aches.
3130	NA	REDACTED	2	NA	NA	NA	REDACTED	REDACTED	0	REDACTED	1	Yes	[document]	REDACTED	REDACTED	20:41:00	2	REDACTED	0	REDACTED	REDACTED	39	Female	1	No	1	0	0	0	0	0	0	0	0	NY	REDACTED	0	0	1	0	REDACTED	REDACTED	0	1	0	1	0	0
3160	NA	REDACTED	2	NA	NA	NA	REDACTED	REDACTED	0	REDACTED	2	Yes	[document]	REDACTED	REDACTED	11:46:00	2	REDACTED	0	REDACTED	REDACTED	49	Female	1	No	0	1	0	0	0	0	0	0	0	NY	REDACTED	1	0	0	0	REDACTED	REDACTED	1	1	1	0	1	0
3242	NA	REDACTED	2	NA	NA	NA	REDACTED	REDACTED	0	REDACTED	1	Yes	[document]	REDACTED	REDACTED	09:55:00	2	REDACTED	0	REDACTED	REDACTED	54	Female	1	No	1	0	0	0	0	0	0	0	0	NY	REDACTED	0	0	1	0	REDACTED	REDACTED	0	1	1	1	0	0
3252	NA	REDACTED	2	NA	NA	NA	REDACTED	REDACTED	0	REDACTED	1	Yes	[document]	REDACTED	REDACTED	10:19:00	2	REDACTED	0	REDACTED	REDACTED	24	Female	0	No	1	0	0	0	0	0	0	0	0	NY	REDACTED	0	1	0	0	REDACTED	REDACTED	1	0	1	0	1	0
3265	NA	REDACTED	2	NA	NA	NA	REDACTED	REDACTED	0	REDACTED	1	Yes	[document]	REDACTED	REDACTED	10:27:00	2	REDACTED	0	REDACTED	REDACTED	36	Female	1	No	1	0	0	0	0	0	0	0	0	NY	REDACTED	0	0	1	0	REDACTED	REDACTED	1	0	1	1	1	0
3273	NA	REDACTED	2	NA	NA	NA	REDACTED	REDACTED	0	REDACTED	1	Yes	[document]	REDACTED	REDACTED	14:09:00	2	REDACTED	0	REDACTED	REDACTED	34	Female	1	No	1	0	0	0	0	0	0	0	0		REDACTED	0	1	0	0	REDACTED	REDACTED	1	0	0	0	1	1	body aches, brain fog, lethargic, loss of smell, headaches
3274	NA	REDACTED	2	NA	NA	NA	REDACTED	REDACTED	0	REDACTED	1	Yes	[document]	REDACTED	REDACTED	14:31:00	2	REDACTED	0	REDACTED	REDACTED	34	Female	0	Yes	1	0	0	0	0	0	0	0	0	NY	REDACTED	0	0	1	0	REDACTED	REDACTED	0	0	0	0	1	1	lost sense of smell. headache. short headcold.
3371	NA	REDACTED	2	NA	NA	NA	REDACTED	REDACTED	0	REDACTED	1	Yes	[document]	REDACTED	REDACTED	14:49:00	2	REDACTED	0	REDACTED	REDACTED	50	Male	NA	No	1	0	0	0	0	0	0	0	0	NY	REDACTED	1	0	0	0	REDACTED	REDACTED	1	1	0	1	1	1	skin sensitivity and achiness
3893	NA	REDACTED	2	NA	NA	NA	REDACTED	REDACTED	0	REDACTED	1	Yes	[document]	REDACTED	REDACTED	22:12:00	2	REDACTED	0	REDACTED	REDACTED	29	Female	0	No	1	1	0	0	0	0	0	0	1	Ny	REDACTED	0	1	0	0	REDACTED	REDACTED	1	1	0	1	0	0
4092	NA	REDACTED	2	NA	NA	NA	REDACTED	REDACTED	0	REDACTED	1	Yes	[document]	REDACTED	REDACTED	16:42:00	2	REDACTED	0	REDACTED	REDACTED	21	Female	0	No	1	0	0	0	0	0	0	0	0	NY	REDACTED	0	0	1	0	REDACTED	REDACTED	0	1	0	1	0	0
4122	NA	REDACTED	2	NA	NA	NA	REDACTED	REDACTED	0	REDACTED	1	Yes	[document]	REDACTED	REDACTED	10:54:00	2	REDACTED	0	REDACTED	REDACTED	40	Male	NA	No	1	0	0	0	0	0	0	0	0	ct	REDACTED	1	0	0	0	REDACTED	REDACTED	0	1	0	0	0	0
4239	NA	REDACTED	2	NA	NA	NA	REDACTED	REDACTED	0	REDACTED	1	Yes	[document]	REDACTED	REDACTED	07:45:00	2	REDACTED	0	REDACTED	REDACTED	62	Female	1	No	1	0	0	0	0	0	0	0	0	NY	REDACTED	1	0	0	0	REDACTED	REDACTED	1	1	0	1	1	1	bad headaches, loss of taste, smell
4278	NA	REDACTED	2	NA	NA	NA	REDACTED	REDACTED	0	REDACTED	1	Yes	[document]	REDACTED	REDACTED	15:15:00	2	REDACTED	0	REDACTED	REDACTED	53	Male	NA	No	1	0	0	0	0	0	0	0	0	NY	REDACTED	1	0	0	0	REDACTED	REDACTED	1	0	0	0	1	1	sweats/delirium
4401	NA	REDACTED	2	NA	NA	NA	REDACTED	REDACTED	0	REDACTED	1	Yes	[document]	REDACTED	REDACTED	11:01:00	2	REDACTED	0	REDACTED	REDACTED	58	Male	NA	No	0	1	0	0	0	0	0	0	0	NY	REDACTED	1	0	0	0	REDACTED	REDACTED	1	1	0	1	1	0
4469	NA	REDACTED	2	NA	NA	NA	REDACTED	REDACTED	0	REDACTED	1	Yes	[document]	REDACTED	REDACTED	13:34:00	2	REDACTED	0	REDACTED	REDACTED	48	Female	1	No	0	1	0	0	0	0	0	0	0	NY	REDACTED	0	0	1	0	REDACTED	REDACTED	1	0	0	0	0	0
4693	NA	REDACTED	2	NA	NA	NA	REDACTED	REDACTED	0	REDACTED	1	Yes	[document]	REDACTED	REDACTED	11:22:00	2	REDACTED	0	REDACTED	REDACTED	60	Female	1	No	1	0	0	0	0	0	0	0	0	NJ	REDACTED	1	0	0	0	REDACTED	REDACTED	0	1	0	0	0	1	headache and exhaustion
[truncated: 288 more columns]
